# Supplementary material for: A tiling microarray for global analysis of chloroplast genome expression in cucumber and other plants
Source: Plant Methods. 2011 Sep 28;7:29. doi: 10.1186/1746-4811-7-29 (PMC3195753; doi:10.1186/1746-4811-7-29)
Supplement: Additional file 1 — 1.6 k plastid microarray probe set. This file provides detailed information about probe names and sequences, as well as information about the type and coordinates of the target regions in the cucumber plastome. [file 1746-4811-7-29-S1.XLS]

## Sheet: LSC and SSC
PROBE NAME	OLIGONUCLEOTIDE SEQUENCE	GENE MATCHING	REGION TYPE	PROBE:TARGET SIMILARITY IF OTHER THAN 70/70	COMMENTS
M000011C	ACGACGGGAATTGAACCCGCGCATGGTGGATTCACAATCCACTGCCTTGATCCACTTGGCTACATCCGCC	tRNA-His_(GUG)	E
M000153N	CCAATCCTCTTGAGAAAACAAGAAATTGGTTATTGCTCCTTTACTTTCAAGAACTCGTATACACTAAGAC	-	-
M000406C	TTGAAAGCCATAGTGCTAATACCTAAAGCGGTGGACCAGATACCTACTACAGGCCAAGCAGCTAGGAAGA	psbA	E
M000566C	CCTCTTGACCGAATCTGTAACCTTCATTAGCAGATTCATTTTCTGTGGTTTCCCTGATCAACTTAGAAGT	psbA	E
M000871C	GGACGCATACCCAGACGGAAACTAAGTTCCCACTCTCGACCCATGTAACATGCTACACCAAGTAAGAAGT	psbA	E
M001211C	GACGGTTTTCAGTGCTGGTTATCCAGTTACAGAAACGACCCCATAGGCTTTCGCTTTCGCGTCTCTCTAA	psbA	E
M001348N	TTCTCTAGAAATAGAAAATGAAGGGCTTGTTATTCAACAGTATAACATGACTTATATACCCATGTCAACC	-	-
M001490N	CATTAAAAAATCGAATTAGCCTTGATAGATTATTTTGATATGATAAATTAGTTCCCTATCATCATTAATA	-	-
M001560C	CTGCAGCAGGTTGGCTCTGCGCTCCACAATCGCCATGGGTTGCCCGGGACTCGAACCCGGAACTAGTCGG	tRNA-Lys_(UUU)	E	I:36/36+nonspecific sequence adaptor
M001616N	AAAAAAAAATAAGTAAAAAAAATCCCTCCCCAAACCGTGCTTGCATTTTTCATTGCACACGGCTTTACCT	tRNA-Lys_(UUU)	I
M001755N	ATCAACTCTTACCAAATGAACATTTCATAATAGAAATTAATGAATTTTTTTAGTATCTCGTGAGGATTTA	tRNA-Lys_(UUU)	I
M002146C	AGATTTCTGGATATACGCAAAAATCGATCAATAATATCAAAATCCGACGAATCGATCCAGGTCGGCTTAC	matK	E
M002336C	CATCTGAGTCCATACCACTGAAGGATTTAATCGCACACTTGAAATATAGCCCAAAAAGTCAAGAGAACGC	matK	E
M002908C	CCAGATGGAGCGGATAGGGTATTAATACATCTGACACATAATTTAAATGTGGGAATTTATCCTCTAAAAA	matK	E
M003068C	TTCCGCAATGACTGCAAACCCTTCTGATAACATTTGAGAATACAAATTGTTGTTGTACCCCCAAAAAGGG	matK	E
M003472N	AAATAAAGAATAATAATAGATACCTCGTAAATAGGTAAGACTTATCAACGGACTCTCTATCCTCTCTTTT	tRNA-Lys_(UUU)	I
M003612N	AATCGCTCTTTTGATTTTGGAAAAAAACTCTTTATCAATATACTGCTTCTTCTACACATTCCCCTCTACC	tRNA-Lys_(UUU)	I
M003743N	AAAGTCCTTCCCGCATCAAGCACTAATATAGTTTTAACGTCTAATTAGATCGGGGAATGATTCAAATTAA	tRNA-Lys_(UUU)	I
M003876N	ATTCGACCCGACTTTACTTTTTTTTTCCGCATCACGAATTAAAACAAGGTTTGGCCTAATCTAGTAAGGT	tRNA-Lys_(UUU)	I
M004018N	GGTCTTACAAACTCTACCGATAGTATGGACGAATCTGTTACTTCATAGAAATGTGTAAAAGATGCTAGCC	tRNA-Lys_(UUU)	I
M004092C	GCTCCTGGTTGTCACAGCTTGTTCCTTGGAGCTTTAAAAGCCGAGTACTCTACCATTGAGTTAGCAACCC	tRNA-Lys_(UUU)	E	I:37/37+nonspecific sequence adaptor
M004151N	TGTAGATACAATCGGAATCAAAATAACAAAAGAAATTAAATTACATGACGTAATCAAAATATTCCAATAA	-	-
M004299N	AAGCAAAGGTCATGAAAGGGAGATAACTAGCTTCATTTATACACGATCGGATTATATTTATTTGATACAC	-	-
M004431N	GAAAAAAATTATATAACGAATAAAAAACAAATGGAAATAACAATTTGAGTTGAATAACTATATTTATTTT	-	-
M004581N	TCAATTATATTAAAATAATAGAAAAGAATTAAAAAAAACTACGGACTTGGATTGGATTGGCACTCTAGAG	-	-
M004718N	TATATCGGGTTGATTCAATCCATAAATAATAAGTAAAAAAACTTAACCCCCCCTTTTTATTTATTCATAA	-	-
M004854N	AGTTCATTTAGTCACTTGATTTATTTTTTTTTCTATTCATCTTAGATCAATTTATATCAATAAAATCAAA	-	-
M005011N	AAAGGTTAGTCAAAGCTATATACAAGTTAAGTTATCCACACCCTCGTTTATTAATATTAATGGAATTTCG	-	-
M005099C	GTTCCGTAAAAACACCTGCCTTCTTTAAAATATCATGAACAGTTCCTGTAGGTTGAGCACCCTTTTCAAG	rps16	E
M005225C	AACCCACTTTACGAAGATCTCTTCCTTCTCTTCGGGATCGAACATCAATTGCAATGATTCGATAAACAGC	rps16	E
M005356N	CGTACGGCTCGAGGAAATTCAAAGTTATGTATAGAATTCTAATTAATGTCAAATAGATCCATAGATTATT	rps16	I
M005510N	CTCAAGTTGGATAACTCTCACGCAAAGGAAAAAAACCTTAAGCTTAAGCATTTCATTTATTGAGCGGTCT	rps16	I
M005652N	GAGACAATTGAAAAAGATTTTTACTTGTTCCGGGATCCTTTATCCTTGCCTTGAATCATTGGGTTTAGAC	rps16	I
M005792N	AAAGAATCATATAAATAATGGATTCTCGTGTGATACACTTTTGATCAAATTTTATGTTTGAATTTGAAAC	rps16	I
M005928N	GATTGACACTAACCCTAGATCTCTGCCCTTGATAAATGAATCAATACTTTCTACTCGAGCTCCATCATGT	rps16	I
M006072N	TTCATTCCTAAAAATGGTGGGTGTAAGAATCCACAGTGGATCATGTCCTTCAAGTCGCAGCGTATAGTAC	rps16	I
M006193C	GACCCCGAATGAGGGCCAGCCTCAGTCCCCGTTGCTTTCTACCACATCGTTTTAAACGAAGTTTTACCAT	rps16	E	I:41/41+nonspecific sequence adaptor
M006248N	GGAACTGGGATGTAATTGATTCATTTATGGAATCATGTATAGTCATTGGGTTAGTTGGTCCATAGTAATC	-	-
M006379N	CCCATATTTTATTGTATATATTGGATCAATAACATTTTTTTTGTATGAGTGCAATATTTATTTCTCTATA	-	-
M006520N	ATTAATTACGAATAATTAAGAATCTCCATTTTTCAATTTCTTCATAGAATGGATTCACCGAGTTTCACAC	-	-
M006667N	TTGACTAAATTTTTGTAAAAAAAAAAAAAAGAAATAAAACGATAAAAATAGATAATAACAATACATACAT	-	-
M006812N	AAGATGTATGAATTGTTACTTGAATTTACAATTATTCATTACAGACAAACATACGAAAAAATGAGGTGAA	-	-
M006950N	TTGATATCTTCCGTTATGGATTACCTCCTATCTACCCCCCCAATTAGATCGAGTAGATGCATCATAAATC	-	-
M007079N	GGCGAAAGTCAAACAGATCCAGAGTATGTTCCTACCTATTTTTTTTATTTTACTCTAAATTTGAGTACGC	-	-
M007232N	CAGAAAAAAAATACTCGGGTTTCACACACCATTTAAGAGATAGAGAATAAGAGAGGCTTTCGCATTTCTT	-	-
M007363N	AAGCATAAGGTTGGCAATCTATAGTCTGATATGATATCGAATATTTTTCCATATATCTTATAATATACTA	-	-
M007459C	GGACGGAAGGATTCGAACCTCCGAATAGCGGGACCAAAACCCGTTGCCTTACCACTTGGCCACGCCCCAT	tRNA-Gln_(UUG)	E
M007645N	TTAAACTAAATTTATTGATCATTACATATAATTCCATTAAGATATTGTATGAAAGTAGGATTTCTTCGAT	-	-
M007767N	AGAAAGGTTTTTTGACCTACTTTATGTTATTAATTTTTCCCTTATCACTTATATCATAGGAATAATAGGG	-	-
M007920N	CTTAAGTTTCATCGGTATCTGTCTTAATTCTTTCCTTTATTCAAGTAGTTTTTTCGTCGCCAAATTGCCC	-	-
M008065N	GTTTGGCAAGCTGCTGTAAGCTTTCGATAATATTTTTAATACTGTCCGAGACAAATTCATGATTTACTAG	-	-
M008191N	GTCTGAAGCTTTAAGTTGAATCCAATATAGAAATCCTTCTATAGCTTTGATAAATCTGGATCACTCTCAT	-	-
M008332N	AATCCAATTTTGAGTAATCAAGGACTCAACTCTTTAAATTTTTTCCTATTTCTAGAAATAACTTCACTGC	-	-
M008478N	GCTTACTCTCAAACTATTTGTTTATACAGTAGTAATATTCTTTGTTTCTCTCTTCATTTTCGGATTCCTA	-	-
M008609N	GCTTGATTTTGAAATGTTCTTAACATTTTATCTATTCCACACCTTTCCTCAACTATAAAAAAATACCAAG	-	-
M008747N	ATCCGACGCTTTAGTCCACTCAGCCATCTCTCCCCAAATGGAAAACGGATAATTACTATGATACATTGTA	-	-
M008905N	ATTATTTATATTGATATAGATAATTATCTAGATATATCGATGGATATCTATAAAATCGATAAAAACTTTT	-	-
M009025N	AGCTCAAAAGAAGAGATATCTTCAATCCTAATATATAAATAATACCAATATATTAAAGATTCATAAAAAT	-	-
M009166N	CGGCCTGGCCTGGTCAGTACCTAGCCGGGCTTTTTTTGTTCCAATGAATCGTAGATCAAATTATTTATTT	-	-
M009311N	CCTATGATACAGAAAAAGATGATATAGAATCAAGGTTCGATTCCTTATTATTATTCTTTAGTACTTTACT	-	-
M009450N	GACAAAAGGTCCATTTATATGCAATAATTGCATTGTAGCGGATATAGTTTAGTGGTAAAAGTGCGATTCG	-	-
M009603N	TCCTTTACCTCTCGATGAAAGATTCGAGGAAAAATAAAAATTCTCGTGATTTGTATCCAAAAATCTGTTC	-	-
M009728N	CAATACTTCCAATTGAAGGAATAAGAGATCCATGGATAAAGGTGGAATTTTTTCTAATCGTAACTAAATC	-	-
M009865N	TTACTAGAGACGTCGACATCGTTTTTTAGCTCGGCGGAAACAAACTACTTTTCCTAAGGATTATATTAAA	-	-
M010006N	GCGGGTTCTTTTGAATCATTCAGACGGAAAGGCTGACATAGATGTTATGGATGGCATTTTTTTTGTTTAC	-	-
M010156N	ACGTTCAGTTCAAAATGATGAATCAACGTCGACTATAACCCCTAGCCTTCCAAGCTAACGATGCGGGTTC	-	-
M010303N	GAAATTAATTAATAATGGAATTACTCAAAAAAAAATTTCAATTTACTTAAATTTCACTAAATTTTCACTA	-	-
M010436N	TTTTTTACGAACAAGAGAGGTGAAAATACGAAAAAAAAATTGGAATCAAAAGCGTCCATTGTCTAATGGA	-	-
M010583N	GTTTGAAATTTTCTATATCATGTCAAGAAAGGAAAGGTATTTTGAATGATTTGAATACGAGACGCTTATT	-	-
M010723N	AATAAACTAATAATTCAAATATAAATAAACTAATAATTCAATTCTGTTTTATTTGAAGATAAGATATTAG	-	-
M010862N	TCTAATTTTCACTTTATTTTTTTTTTATTAAAAAATTTATTAATTGTATTTACATTTCATTTTCATATTG	-	-
M010985N	AGTATTTTATATATATATTCTACCTACTAACACCTAATAAATGAAAAAAATGAAATTATTTCATGTTTCA	-	-
M011333C	CATCTACCGTGAGAGGTGCTGATTGGGATTGTTTGAGCAACTCACGTAATCGTTGACCTCTTGCCAATTG	atpA	E
M011780C	GGCCCGGCGGTCTTCGTAAAAGAAGAGACATTTGTCGATAAGCTTGTGCTTGCTTGGAGGGATCATCATA	atpA	E
M012052C	ACATTTTGCCCTTGTTGATTGAGAATCGTATCCGTGGCTACTGCAGTTTTCCCGGTCTGCCTGTCCCCAA	atpA	E
M012328C	ACTGGTATCTGAACAATTCTTCCCGTTGCTTTTACAGAACTTCCCTCCTGTATCAGCAAACCATCACCCA	atpA	E
M012701C	CTTTCATCGTCCCAAACATGCCAATATTAGCACTGATGGTACGTAAATGTAACTCGTTGTCCAAACAACT	atpF	E
M012796C	AAGGCTTGTTGGAAAACCTGTTGTCGTACTTGATTAATCGCTTTTTGTTGTTCAAAACGAATAGTTTCAT	atpF	E
M012917C	TCAATTTTTCTCGTTCTATCTCAGAATATCCATTCACTCGAAACTGATCCGCCTCCATTTCGACTTTTCG	atpF	E
M013009C	AGCTGTTCAATGGCCCCCCCACGGAGTTCTTCTGAATTTTGAATTGTTTTCAAGATCCTCTGTTTTCGAT	atpF	E
M013184N	CACGCTCAATTATTGCAATTATTTCTGGGAAATTCCCATATATCTTTTTGAATGTAATGAGCCTATCCTC	atpF	I
M013306N	ATCCAAGACCCGAATATTCGGAGGACTCTTCTGACCAAACAAACAATTGTCAGCAAAGTTGTTTCTTTTT	atpF	I
M013466N	TCTATTAAAATAGAAAATAATAAAAAAAGGGGGGTTCAAATCATTTTATCGACATGAGTGTTCTATATCG	atpF	I
M013596N	GAAAGAGTACCATGCTACGTCTGGACTTCAAACGTTTTAACCATGTTAATAGTCCCACATTATTGGGTTG	atpF	I
M013739N	CAGAAGTAATTCGCGGGATCATGCACCTTTTCGTAGTTATAACTAGAAAAGTACAGTTGGTTGTATCCAA	atpF	I
M013865C	CCAAGCACTACGCTTAGATTTATTGGATTTGTTGCTAAAATATCGGTATTAAATCCGAAACTCTCGGCGG	atpF	E
M014103N	AGTTCCATTCGAGATTGGACTAAGAAAGGGAAGGAAGAAGGCGAGTCAGTATGCTAATGCCTCATCCTCA	-	-
M014232N	TCATATAATTCGAAAAAGCAGCAAGAGCAGCAAATCCAAGTAAATAAAATACGAAAAAAAATACGTAATT	-	-
M014351C	ACCAGTCCATAAATTGTTAAAGCTTCCATAAAAGCCAGACTAAGCAATAAAGTACCTCGGATTTTTCCCT	atpH	E
M014469C	TACCTTGACCAATCCCAGGTCCAATAGAAGCAAGCCCCACGGCCAATCCAGCAGCAATAACGGAAGCGGC	atpH	E
M014598N	TGATACGATGAACCAATGAATTATAACTTATTATTCCATCACTAAGATTTATCCAACTAAAAATTACGAA	-	-
M014727N	ATCCATCCACGTCCTTTTTGTGAATCCATACGACTTTTGTTCTTCCATTTCTTGATTTTTGCTAAAGCAT	-	-
M014866N	TTACAGCCGAAAGAGAAGGACTTCCATTGTAAGCCCTATCTAAATTCACAGTAGTAGGGCGGATTAGATA	-	-
M014999N	ACGTCAACCAATTATTCATATCTTGGATTCCATCGAATTTGAGAATCATTCTTCGAAATATCCACAAGGG	-	-
M015158N	TTGTAAACCCTTTCTTTTTAGAATTATCCCACATGGAGACAATCAATCTAAATGAACGAATTTATTAGTC	-	-
M015287N	TTCAATCGTTGAGAGGAAAAAGATCTTTTAGATCTCTTTCCTTTTTTTACAATTCCCGAATATCGTAATC	-	-
M015420N	GTTCCCTAAGTAGATTACCTTGAGCCATGTATACATTGCCTTGGTCTAAGCTAAAAAAAAGACTATTTAA	-	-
M015502C	TGATGACCCTCCATTGATTCGCCTATATAAGCTGCAGCTAAAGTTGCAAAAATAAGAGCTTGAATACCAC	atpI	E
M015690C	TAGGGGTTTTGTGAAATCTTCTAAGATGTTAATGGGTAAAAGGATTGGAGTTGGTTGAATGTATTTACCG	atpI	E
M015973C	TCTTCGCCAATTTGAGTTTTGCTCACGTCTCGAATGAATTCAAGGACATATTCGAAGAAATTCTGACCGT	atpI	E
M016158C	CCAATACAAATGTTGGCCGACTTCCACACCAGATATATCGTATAACCCTTTTTGTGTGTTGATAGAACAT	atpI	E
M016388N	TCGGGAATAGTAACCAATTCAATTCCCGAAATCTATGGAGTTCCCCCCAAAATTGATTTATCTTATTATT	-	-
M016532C	TGAAGCTATAGCATCATCATTCGCTGGAATCGAAATATCGGCGAGATCGGGGTCACAATTTGTATCAATT	rps2	E
M016747C	TGAACATAGCGGCATCCCTTTTCGGAAGACGGTTGAGTCCCCCCGTCTTTTGTTCCGTTCTCAAGTCCCT	rps2	E
M016865C	CCCGAGCCATTTTTTATTAACATAATGACACCGAGTCCTTGTTGCAGCCCGGGCTACTGAATCCGCTGCT	rps2	E
M017076C	GCCATTCTAGGATTCCATTTCCTAGTACCATGACCAAAATGAACTCCTGCTTCCATCATCTCTTCCAAAT	rps2	E
M017255N	ATCCTCTACCTCGACCGGGGATTGACTGTTGATACACGATCCAAGCCATTAATTTTTTTTCTATTCGTTA	-	-
M018190C	GCGATGAACAGTTGCTCCTGAAGTGGCCAAATAAGGCTTAGCTGATCTTATTACTAGAGAATCAACTTGA	rpoC2	E
M018980C	GAAGCGCGCGCGTCTTCGATAGAAGAGCTTTTTTTGTCTCGGTCCCAATTCAACAATAAACAAGTCCGAA	rpoC2	E
M020148C	GATGGACATTACTATATGTAAATTCGGGTGCATGGTACACGTCGGTACTCCAATGCATTTCTCCCTCTGA	rpoC2	E
M021398C	GCCTGCTGGAACCCCAGAGTCTTTAGTTGATCCAGGATGTGTGATGTATATGCCATTCCGAAGTGATCTA	rpoC2	E
M021649N	TATGGTCCTAGTTGAACCGGAGAGAACAAAATTCATACCGGTGTCATATAATTACTTAGCTGAGTGAGAT	-	-
M021954C	CATCGGAGCCACAAAGGACTATCTAAATTGATCCTTTTCTGGCGATAAGCTCCAATTGCATCATAGGAAT	rpoC1	E
M022376C	GGCCTGGATGCCTAATCTATGCAGAGTAGGCGCTCTATTTAGCAATACGGGATGCCCCTGCATAACTTCC	rpoC1	E
M022716C	ACCTTATTATGGCCATCCCTCATTGGTTGTCCGCGGATTCCATTATCAAGAAGTGTATCCACGGCTTCTT	rpoC1	E
M023178C	GCACCTGCTCCGGTAGAAATTTCTCGATTTCGAAATGTATCGAAGCCTTGGGTAGTAAAAAAAAGTGGGA	rpoC1	E
M023452N	AACCCCCCCCAACTACTCTTTACTCAAGTTCTCAATTAAGACCAAAGAACATTACATTGATTCTTTTGCT	rpoC1	I
M023602N	AGAAATGTGAAATTTTTGAGTAGTCTATTTCCCTTGGAATGACGAATCCCCTTAATGAAAATTAATAAGG	rpoC1	I
M023740N	CCCTACTTTACCTCGACGGTTATGCCACGATGTCCTTAAAGCCTATATGCGATGGATAGACTCCTTTAAC	rpoC1	I
M023887N	TAAGTTTTTTCTTCACGAGGTAGAACTAAAAATTCCTATTTATTATTTATTACTGAATCGACCATAGACC	rpoC1	I
M024018N	CTCCTACCAAGCAAGACACATGTCAGATCCGGGGCATCCCAATTCGATTGAATGGGATGACAGTTTCTCA	rpoC1	I
M024164C	TTATCTAAAAGATTCGCGATATAACTAGGAAGACGTTTTAAATACCACACATGGGTTACTGGGCATGCCA	rpoC1	E
M024247C	CATTTGATATCTTCGTATCCGAGAATCAACAAATTCGACTCCGCATTGTTCACAAAATTTCGAATCTTCT	rpoC1	E
M024367C	TATAGGCCCAAAAATTCTTTCACAAAATAATCCATCTTTTTCAGGTTTATTGGTTTTGTAATGAAAAGTA	rpoC1	E
M024473C	GGTAGAGTTTTATTGGCCCAAGCACTTATTTGTTGAGGAGAAACTAATCCAATTCGGAGTTGTTGATGTT	rpoC1	E
M025179C	CGCTAACCCGAGTGAGCACTCAAATATCTGTCCTACATTCATTCGTGAGGGGACTCCTAATGGATTGAAA	rpoB	E
M026122C	TTTTCGGACCGAGAAAGCGGGACTGCTTGACGTTGCATATTAGAACTCATTAAAGCACGATTCGCATCAT	rpoB	E
M026584C	GCAGTTCGCCCTGTCAATCCTCCTGGGCCCAAATAACTCAATTTTCGCCCATGAACTATTTGTGTCAATG	rpoB	E
M027354C	GGTGCCGGTATAGACCGAAATTCCGTTATGGTCCAATTCTGACCGGTAATAGATACCGGGGCTTTGCAAT	rpoB	E
M027869N	GCAATGATGGAATTTATATTATGTTTACTGAATCACATGAAATTTTACCTAACTTCATAGGTGTAATAGA	-	-
M028027N	GGTAAATTCTATTTAGAATTCTGGAGTTTTGTATAAAATATCTATATCAAAACAAAAGTGAGTCAATTTC	-	-
M028157N	GCAGAAACAATATAGAATTTTTTTTTATTTAACAACATGGAACTTTTTCGTAGATTTCACTGTTAAAAAA	-	-
M028289N	ATCCGATTGAAGTATGTATAAGGACTTGTATTTATTAATAAAGATGTGCAGATATATATAGTTAGTTATA	-	-
M028442N	ATGAAAAAAAAAATTGTAAAAACGGAATTCCGAACATTTCCTATAAACATCTTATATTATATATATATAA	-	-
M028569N	TCATAATCGCTATTAAAATTTTCATTAATAAGGATTTTTTTATGGGTATGGAAACGAATCAATACGGATG	-	-
M028727N	CGAATTTGCAATTTCAATCCAAGAATCGTTTATGAATTCACAGTCAATAGTTAAAGTTAACGGTTCCCAT	-	-
M028869N	TGCGGTTTTTAGTTTTAGATATTGTGTGTTGTAAGATACTATCTATCTAAGAGATAGAGAAAATCCAATA	-	-
M028999N	CCCCAGTTCAAATCCGGGTGTCGCCTCATCAACAAACAAAAGAATCAAAATACCTTCTTCTGTTTTGCTG	-	-
M029142N	CGTTGGGGTTCTCTAAAACGTTATAAATCCTTGCGTATAGGTTTCGTTTCCAGAATTTAGTAGAGTAATG	-	-
M029289N	ATTAGGGAATAGAATTTCATTTTTCGTTACGGAAAGGAGGAAGATACTTTATATACGGACTCATGAAAGT	-	-
M029424N	AATCTTAAAAAAAAGGAACTTATTTCTTTTCGATAAGCTCTAACCACACATGTAATAGGCCATCCCATCT	-	-
M029568N	TGTGATAGATACTATCTTGATTCTCTATTTTGAGACTTTTTACTTAATGTAATGAAATGCAGGACAACAA	-	-
M029689N	CTTCCAAGAGTTTTTCTGCCTCGTTTATTTATTTGTACTGAACTTTTTCGATTATACTAGAAATCATATA	-	-
M029848N	TTATTAGTGAATAATAATTATTAGTGAGCAATAATGGAATAATTCTTTTATATTCATAGAGATAGGGGAC	-	-
M029971N	TACATTTTCTCTTTCCCTCGTAGTATGGGGAAGAAGTGGACTCTAAAAGTACTACTAATTGAAAAAAAAA	-	-
M030118N	AGAGTTCGGATTATAAGTTTTTAAGTGGATCCATACTTTCGACACGAAAGAACATTAGTGGTTGTCCAAT	-	-
M030255N	TTACGTGCTTACCACTTCTTTTATTTATTATTATTAGTATTTTAGTTATTTTCAAAATAGGATTTTTTCT	-	-
M030409N	AAAGTTCCCATGGAACCGAACTCCTGGATCATCTGTCAACTGCTCAATCAATTACTTCTTTCGAATGCTA	-	-
M030544N	GCAAAGAAATAGAATTGGGCCACTATGTATATTAGATTAATATTACATATATGTAATTGATATGATATCT	-	-
M030670N	TTCAACCTCTATTTTTATAGAGTACAATTTTATACACTTCAATAACAATAATAGATAGTATGGTAGAAGG	-	-
M030824N	CATTTAAGACGCGAAATTTTAATGCTTTTCATTTTTCTTATCTTCAATCATTGATAAGAACTAAAACGGC	-	-
M030927C	GTTTTTACGTATATTATAAGTAAAAAGGCGGTCGGAACTAGAATGAACAGTGCAGTAGCAATAAATGCGA	psbM	E
M031013N	AATATCATCGTTTCATTTTTTATTCGCAATAACTCGGGATTTAATCCCATAGAGATGATAAATGTTTCGC	-	-
M031155N	GGAGCTATCAAATCGATTCATCGTCGAGAATTGAATAGTATAACATAGGAAGATCTTTTATCCATACCGA	-	-
M031299N	CCTTTTCTATAATCTACCGCCCTCTTATTCAATGCAATCATCTGATGAAGTCTCATCAGACTACCTTTAC	-	-
M031429N	AAGAGGTAGGTTCGAACTAAACTCCTTCCTTTTTTTGTACTTATGAAATCTTCTTAAAAAAAAGAAATAA	-	-
M031574N	ATCCTCTTTCCTTGAATTAGTAGTGGGACGTATATATCAAAAGTTAAGTGTGAAATTTGAATAAGATGGA	-	-
M031714N	GCTTTAAGACGAAAAATTAGATCAAAGTTTACTATGTAAACTTTATTTTGTATCGGTCCAAATTCCCTTT	-	-
M031848N	AGACCCAGTACGCCTTCGAATCCTGAATATGATGCTACCAATAATTGTAGTAATTCACATATGGCACATA	-	-
M032004N	ATCCCGTTTGGAATAAAATTACGTTATGTTATTTGTTCTCTCTTTCACAGGAAGGGAAGAGATTAAGTAT	-	-
M032100C	GGGACTGACGGGGCTCGAACCCGCAGCTTCCGCCTTGACAGGGCGGTGCTCTGACCAATTGAACTACAAT	tRNA-Asp_(GUC)	E
M032258N	CTACCAGACAGAGACGCGAGTAATAGAGTAATAGATTTATATGCGCGGAGACATGGACTTTAGTGTGAGA	-	-
M032417N	ATTCTTTCATATCAAGTCAAGCATTTCTGTAGAAGGACAAATAGGTTATATCATTTTATGGTGGATACGC	-	-
M032508C	TTTGAACCAGCGTAGACATATTGCCAACGAATTTACAGTCCGTCCCCATTAACCGCTCGGGCATCGACCC	tRNA-Tyr_(GUA)	E
M032638C	ACCCCCAGGGGAAGTCGAATCCCCGCTGCCTCCTTGAAAGAGAGATGTCCTGAACCACTAGACGATGGGG	tRNA-Glu_(UUC)	E
M032749N	ATCAGTTTTTTGAAATTGTCAATAGAATATAAATATAATGGACTAATATGATGCAATTCGAAGGATTTTG	-	-
M032887N	ACCATTCCCCATATAATTCTATATAGAACTTCTTTTATTTAAAATTCAATTGCATTTTTTTTTTATTTAT	-	-
M033028N	ATTACTTATTATAGAATATCAAATGAAAATAGTGATTAGTAGTGATTAGAAGAAACGTCTAAAATAAACA	-	-
M033177N	TCTGCCATATGCTATAAACGGGATTAAACTCCATTTCTCATACTTTCACTCATTGATTCACTCATTGTTA	-	-
M033310N	AAATCTGGGGATAGGGATCAACAAGTTATTGAAAATTTTTTCCTCGCCAAGTAGAATTGCTTTATCAATG	-	-
M033447N	TGGGGCTCATCAATTTAATTAGGGATCGGTCTTATGATGAAACAATTCATTGCATTGATCAAATCCAATA	-	-
M033605N	ATTATTTATAATTTATAATAATTATATACACTAGACTCATCGTGGCTAGTGGCTTACTCAGAAATTGAAT	-	-
M033684N	CTTTTTAACTCAGTGGTAGAGTAACGCCATGGTAAGGCGTAAGTCATCGGTTCAAATCCGATAAGGGGCT	-	-
M033880N	AAAAAGTTATCTTTAATTATACCAAGTTATTATTATAATGAATAATATAATAGTAATTATAGTTAGAAAC	-	-
M034036N	AGATTCAAATAATCTATCATGATTCTAATGAATCATGATAAGTTGTTTCCTTGAATTCCAAAATATTCCT	-	-
M034163N	GGACCTAACCCGTTGAATCATGACTATATCCACTATTCTGATATTCAAATTCGATAAGGATGAAATTAGA	-	-
M034298N	TTTCCGATTAAATCCTCTTGTTTGTAGACGTTCATATAGGAAAAAATTGGTATTGCTCTTTCTCCACAGA	-	-
M034441N	AGATAACAGAGGATGAGATAAATTTCTATCGCTATAAGATAAGATAAGATATTTTCTATCTATATAAAAA	-	-
M034595N	CGAAGAATGGAGACGAGAACCGATACTTTAATTTACAGTATTGAGTTTATAATATTGATCTAGGTCAGGT	-	-
M034732N	ATCATACAGAAATGCTAGACTCGAAGGCCCTGAAAATGCAATGAGGTGTTCGAAAATGGTTGAAGTTAGT	-	-
M034874N	GGATGACTGGTTACGGAGGGACCGTTTCGTTTTTGTAGGTTGGTCCGGTCTATTGCTCTTTCCTTGTGCC	-	-
M035016N	TCCTATTTGGAAGGATGCAACTTCTTAACCGCCGCAGTTTCGACTCCTGCTAATAGTTTAGCCCACTCTT	-	-
M035138N	ATTAGGTGGTCTGTGGACTTTTGTTGCTCTCCACGGTGCTTTCGGACTAATAGGTTTCATGTTACGTCAA	-	-
M035286N	GTATTCCTGATTTATCCACTAGGTCAGTCTGGTTGGTTCTTTGCGCCTAGTTTTGGTGTAGCAGCTATAT	-	-
M035435N	GGGCGCTGCTCTGCTATGCGCTATTCATGGTGCTACCGTAGAAAATACCTTATTTGAGGATGGGGATGGT	-	-
M035558N	GGTCACTGCTAACCGCTTTTGGTCCCAAATCTTTGGGGTTGCTTTTTCCAATAAACGTTGGTTACATTTC	-	-
M035700N	CGTGCCTATGACTTCGTTTCTCAGGAAATCCGTGCAGCGGAAGATCCGGAATTTGAGACTTTCTATACCA	-	-
M035847N	GAGGAGGTTCTACCCCGTGGAAACGCTCTTTAATGGAACTTTAGCTTTAGCTGGTCGTGACCAAGAAACC	-	-
M035997N	CGGATTAATCGTATTCTGGGCCGGAGCAATGAACCTATTCGAAGTGGCTCATTTCGTACCGGAGAAGCAC	-	-
M036124N	GGTCCTGGTGGGGAAGTTATAGACACCTTTCCTTACTTTGTGTCTGGAGTACTTCACTTAATTTCCTCCG	-	-
M036263N	TCTTCGGTTATGTGTGGAAAGATAGAAATAAAATGACTACCATTTTGGGTATTCACTTAATTTTGTTAGG	-	-
M036399N	CGGGGGGGGAGATGTAAGAAAAATTACCAACTTGACCCTTAGCCCAAGTGTTATATTTGGTTATTTACTA	-	-
M036556N	TGTATACTTGGTGGAATTTGGCATATCTTAACTAAACCCTTTGCATGGGCTCGCCGCGCACTTGTATGGT	-	-
M036679N	ATTGCTTGTTGTTTTGTCTGGTTCAATAATACTGCTTATCCGAGTGAGTTTTACGGGCCGACTGGACCAG	-	-
M036828N	TACTGGTTTAGGTAAATATCTAATGCGTTCTCCGACCGGAGAAGTCATTTTTGGGGGAGAGACTATGCGT	-	-
M036964N	CTGAAAAAAGACATCCAAACCTTGGCAAGAACGACGTTCCGCGGAATATATGACCCTGCTCCTTTAGGTT	-	-
M037109N	CCTCTCATTTTGTTCTAGGATTCTTCTTATTCGTAGGTCATTTATGGCATGCAGGAAGGGCTCGTGCAGC	-	-
M037250N	ACAGGCGATCTAATGCTTGAAGTAAAAATCAATTGGATTCCACCATACATATCAGGTTGGACAGATTGGG	-	-
M037388N	GCTATCACACCTAGCCGAGCCATTCCCTTTTATGATACTGAGCCGGGCAAACCCAATAAAATAAAGAAAC	-	-
M037498C	CCCTCGATAGTTCTTTGTTTCGAACTATACCGGTTTTCAAGACCGGAGCTATCAACCACTCGGCCATCTC	tRNA-Ser_(UGA)	E
M037669N	GCGTGAATCTAGAAGTCTATCTTATATACATATAGATATATATGATCCAGTATACCCCTTTTTGTGAAGT	-	-
M037803N	CAATGGATTTATGGTAAAATCCCTCCCTGATACATTTTATCAAAATTTTGGCTGGCTGGTAAAGGGATCA	-	-
M037954N	CTTCATCAATCTTACTGATTAGTGTGCCCGTTGTATTTGCTTCTCCTGATGGTTGGTCGGGTAACAAAAA	-	-
M038077N	TCCTTAATTCTCTTATCTCTTGAACCTCTTCGTTCTTGATACAAAAATGAAACAACCCTCCCCTAATTCT	-	-
M038215N	GGGAGGGGTCTCTTCCTTGTATTGTCAAAATTGAATATATCTCACATAATTCATATAAATATATAAATAT	-	-
M038372N	ATTATCTTTATTTAGTTATAAAGATTAATTCCAAATATTAGAAAAAGAAATAGTATACTATAAAATATAT	-	-
M038503N	TACTCTAACCTAGTATTAATAGCCTAGTATAATAGGCTAGCTCTGCACTGATCTATACTATAGATTGCAG	-	-
M038648N	TCCGCCCAGGATGAGGATAATGGGTTAATGTTTTTCATTTAATAGGATAAATTTTTAAGTATAGTCGACC	-	-
M038775N	AATATTATATAGTAATTAATTAATATAGTAATTAATTAATAGTTACCAAGATCAAACCTCAATTTTTTAG	-	-
M038856C	TGCGGAGACAGGATTTGAACCCGTGACTTCAAGGTTATGAGCCTTGCGAGCTACCAAGCTGCTCTACCCC	tRNA-Met_(CAU)	E
M039000N	AGAATAGTCCATTTATACAGAACTCGTAAAGGCGGTCCCTCTATGATCATAGCAATTAATAGAAAGGGAT	-	-
M039094N	TTGTTGCCCCAGGCAACAAGCATGCATGAACCATTTCACGAAGTATGTGTCCAGAGAGCCCAAAGTCTCG	-	-
M039209N	ACGTGTGGGTGCACTATTACGCGGTGGGGATTGTAACTTTCCATGAATTTCCCATTTCTCACTCAACGAT	-	-
M039302N	TAAGGATTGACGAATCAAATGATATTTTTGTTCCAATTTTTGCCTCTTCTTCTCCCTCTGAATTAAACTT	-	-
M039402N	GTATCAATGATACAAGTCGGATCCTAGATGTAGAAATATAAGAAGGAAGATCCCCTTCTCCATCGAAAGA	-	-
M039883C	AAACTGTGAAACGTTACCCTGCCATAATGTGATGTGCTTCCAGTGCCAATAAAAAGTAACCCATCCAATG	psaB	E
M040159C	GAAGTCTCCGGGCCCTATTGTTAAGAATAGTGAATTACTATTCTCATTAACAGCATTTAACCAACCTGGC	psaB	E
M040909C	ACTTTGGGTTTGCGGATGGAATCCCCCGAGAAGGGTTAGAATGGCAGTTCCTGCTCCTTCGGAAGTACCA	psaB	E
M041388C	CACCTCGAGTAAAAGCTTCGACGGCCGGTTGACCAAAATGAGGATCCCAAATTGCATGAGCAATAGGTCT	psaB	E
M042113C	TACCCCTTGATCACTTACACTACCCCAGACATCTGACTGCATTTTCCGACTGAAATGGAATATTACTACA	psaA	E
M042493C	CACCGGGGGCCGTTATCCTAGGTGCTAAAGCATGGGTGTTTGTATCCATTGAGCAAAGACGGGGTTGTAA	psaA	E
M042947C	ATGCCATGACGTTGTTAGGATCTCATATAGTCCTTTATGGCCCTGGCCTGTAAATGGACCTTTATGAGCC	psaA	E
M043847C	CCAGATCCAAGTGGTAGTATCAGGACCCTTAGCTATTGTTCTCGAGAAATGACCCGGTCTGGCCCAGTCC	psaA	E
M043997N	CTCTTTCCGGACAACACATACAAAGAGACCCGCCAATAGTTAAGTAATTAGTGAACCTATGAGAGATTTT	-	-
M044149N	GAAGTTGATCCGGGGCAAGTGTTCGGATCTATTATGACATAGCCATGAGGCGCTCAACGGACCTTTTGAA	-	-
M044277N	CTAATGTATTCACATATCTCGATTAGAAGTTCCTAAATGGAACTACTTTATGTCTTACATAGAACATCTT	-	-
M044424N	ACGATCTTAGATTAGAAGGGATATAATGAAATTCCTTGATTGGTTCTTCACTGATAAATTATCCCTTTTA	-	-
M044577N	TAGCTATATATTTATACAAAATATAAAAAATTCATTCATATTTGAAAATATTTATCAAAAGAAAAGTTTA	-	-
M044785C	ACTCAGCGGCTTGATTGAACCAAGCCTCCGCAATTTCAGAATCTCCCTGTCGAATGGCCTGTTCTCCCCG	ycf3	E
M044911N	TCATACGGCTCAACAGTCAATTCTTTTGCTGTCCCATATTTTAAAAAATTTACCATATCTAATCTAATTG	ycf3	I
M045068N	GCTGAATAATTAAATAAGTTTTATCTTTTCTCCCACCTTCAGAAAAATAAAGCATAGGCATTCCACCCAC	ycf3	I
M045203N	AAAAAGACTTTCCTTCATAAGAAAGAAAAGACTTACTGTCTTTGGGATCTGATGCTACACCGCTGCTCAA	ycf3	I
M045331N	TGATATAAGTAAGCAGTTTTTATTGTATCGGCCAAAAACCTGACTAATTGATCTTTACGGTGCTTCTTCT	ycf3	I
M045471N	GAAGTTTCTTTCTTTGCTACAGCTGATACAAATCGTTAGTTTGGACAATACATATGTAGAAAGCCTATTT	ycf3	I
M045646C	GAACGGGTTTCGTTCTAGTGCCCGAAAATAATATTCCAAAGCTTTCGTATGTTCTCCGTTCCTTGTGTGG	ycf3	E
M045747C	GATCATAGGGATCGATTTCTAGTCGCATAGCTTCATAATAATTCTGTAGAGCTTCCGCATAATTTCCTTC	ycf3	E
M045897N	TCTCATACGGCTCCCCCTTTATGTGATGCGCATAATGAGATGAGAATAATACATGAAATCAAAAAACATT	ycf3	I
M046055N	AAGCATGGTGTTACTAGATAAAAATAAAAATGGTAACTCTAACAATTTCTTTGTCCTCAACGCCTCTAAA	ycf3	I
M046178N	ATACAAACGAGATGGATGTTTGTTGTCCCAACCATTTTTCTAAGTTCCGATCCCGATAAGGAAAAGGTAT	ycf3	I
M046330N	TTTGACTAGTGGAGTAGGGTTGACTTAATCCATAGGTTACACCTTTCGCTTAATACTAGAATCGACAATT	ycf3	I
M046457N	CAAATTGCACCTCCAAGAAGCGTAGATTTATTTCAATTATTGTTTTCTTTCTATCCCGAATACCGTGTCT	ycf3	I
M046593C	GGTGAATGCCTCTTTTTCCCCGGAAGTTGTCGGAATTATTCGTAATAAGATATTGGCTACAATTGAAAAG	ycf3	E
M046795N	CATAAAAACGGATTCATTAAAAAATCCCACTCGATATTCAAATTGTTTCTTTTTGATTTCACAGGAATCA	-	-
M046925N	TGAAGAGAACTATTCTGATTTCAGCGAAGTTGAAGAAAAAAAGAATTTTATTTATCTGACAGATTGGGGG	-	-
M047059N	TCTATGATTCATAAATTGTGACTAGATATATGTATGGGATAAACAGTTGTTGGTGAAAAATCGAAAACTG	-	-
M047199N	AGTATCCATTAAACAGAGTAAAAAAAAATTATTTGTATAGTTAGAATTGGTTGGACGTGCCTATAAAAAA	-	-
M047352N	GCGTAGCATTGGAACTGCTATGTAGGCTTTTGTTTACCGAGGGTTCGATCCTTCTCTTCCGTACTAATTC	-	-
M047479N	GGTTAGACCTTTATGGATTCTTTATTTCGAATTTTTTTGGTACGGAAAGGAAAAGACTGGAAAGAATGGA	-	-
M047626N	TCGGTCTTTTTACTTAGACTTCGGCGAAGGGGAGGACGAAATTGTCCGAACCCTTGTTTTTTAGTTAGGT	-	-
M047776C	TGACTAATCCTTTATATTGCAATGGCTGAAGAGTCAAATGTTTTGGCAATTCCTGAGGGGGGGATGAATC	rps4	E
M047881C	CATCTTTTGCTGTAATAATATCTCGGGGTTTGCACCGATAACTTGGTATATCCACTATAGAACCATTAAC	rps4	E
M048031C	AACGCATTTCAAGTAATTGTAGTAAAACTTGACCCGTTGATCCTTTGGCTTTTCCGGCGATACGAACGTA	rps4	E
M048232C	TACTAGTTAGTCCCGGTAAAGCCCCCAGACGGCGTATTTTTTTGAAACGAGGCCTTCTGTAACGCGACAT	rps4	E
M048433N	CAATATCCGGATCCTATACTATTGTATATGTAAATGATATAAAAAAGTAAGAGTTCCTTTCTTGATTTGT	-	-
M048568N	GGTGACCTTTGAAAAAGGGTAAGAAGTAGTTTCGTCTATTTATTTGATTTTTGACATAATTGATAGACTC	-	-
M048659C	AGCCGGCTATCGGAATCGAACCGATGACCATCGCATTACAAATGCGATGCTCTAACCTCTGAGCTAAGCG	tRNA-Thr_(UGU)	E
M048786N	GCTATTCCTAATTAATATGAATATAGAATCTAATTTCATTTCAAATAAATATTCAATATTGGAATTGTTC	-	-
M048917N	GAAAATTTTGATCTATTTATCAAATGGATGTGTATCAATAATTAATGGGTTAATCTCAATTAGATAGTAA	-	-
M049076N	ACTCTTTTCTTTATTTTTTTTTACTATGCTATTTGAATGTCTGTCTATTTAAATGAAATCAAAATATTAC	-	-
M049204N	GAAATTTCTTATTTTTTTTTATATTATATAATAATATTATATAATGGGTTATAGAATAATTTATCGAATA	-	-
M049347N	GCAATCCAACCAACTAAATGCAATTGAGATGATAATGAAGCATTTCTATGTTTTCATTCTGAAAGGTGGA	-	-
M049482N	GAGGGGCAAATTTATATGTCTATATATCTATCTATATTGATATATATTGAATTGCAGATACAGAAATGAT	-	-
M049631N	AGGAGGAAACACTTTTCAATAGAGGAATCGGTATTCTAATGACTTCAGTGGTTCGTTCCAGTATAATACA	-	-
M049765N	ATCGGTAGACGCTACGGGCTTAATTAGATTGAGCCTTGGTATGGAAACCTACTAAGTGATAACTTTCAAA	-	-
M049901N	GGGGTAGGTGCAGAGACTCAATGGAAGCTGTTCTAACAAATGGAGTTGACGACGTTGCGTTAGTAAAGGA	-	-
M050036N	ATTGATTAATGACAACTCGAATCTCTATTTTTTATATTTATATATTTTTTAGATTTATATATATTTTTTT	-	-
M050187N	AATCGAATATTCATTGATCAAATCATTTACTCCATCATACATAGTCTGATAGATCTTTTGAAGAACTGAT	-	-
M050335N	AAAATCCGTCGACTTTTAAAATCGTGAGGGTTCAAGTCCCTCTATCCCCAAAACCCGAAAAAGGGCCCGT	-	-
M050458N	CTCATTCATTCGACTCTTTCACAAACGTATTTGAGCGGAAATTTGATTTCTTATCACAAGGCTTGTGGTA	-	-
M050606N	CTACTGTACTGAAACTTCGAAAGTCTTATCCAAGCCCTGAAATTTCGTGTATCTTCAAAAAGAAGACTTT	-	-
M050736N	TAATGTGTCGGAAATGGCCGGGATAGCTCAGTTGGTAGAGCAGAGGACTGAAAATCCTCGTGTCACCAGT	-	-
M050880N	GAAAAATATTGATACATCATGATGTTTGGAAATCCACCCTTTAACTAAACTATATATATTTTTTACTCTA	-	-
M051036N	AAGAAAAGAATTTTATTTTGTTTCCTCTTCTTTTTTATTTGTTCATACTCTGTCTCCTGGCGTTCAATTA	-	-
M051161N	AGTCTAGGGGAGTTGAAAGGCGGGAATGGCCAAGATTCATCTCAGATACAGTACAAATAGAATCCGATTC	-	-
M051314N	GCAGAACTCGTTTAGTTCATCCTATTAGCTTGTGGCTCATCCAAAATAAGTATCTTACAAATTGGATAAT	-	-
M051456N	ACTATGCTATATCTATAAGAGAACGTAAAAATGTATTTGAATATCTTGAGTTGTCGAAGTGAAGATTAGT	-	-
M051566C	GGGGGCAATATAATCCTTACGTAAGGGCCATCCTACCCAACTTTCAGGCATTAAGATACGCTTTAGACGT	ndhJ	E
M051692C	CGCACTTTTCCAAACCCAGAAAACAGACGGAATTCTAGGATTTATCCTTGCGGCAAATACTTTTATGCAT	ndhJ	E
M051813C	CTAGCTAACAGTCCGCCTGGTGCTACATCATAAGCACATTGGGAACGTAGATAATTGTAACCATATACAT	ndhJ	E
M051901C	AATGCCATTCCTCGGGCTTTATTTGTAAAGTCTCTATTCCTTGGTAATCGAAACCCAAAGATCTATGAAC	ndhJ	E
M052061N	TTACAATGAAAAATTTATGAAGATTCACTCGTTCTTTGCTTTGTTATTCTGTACAAAAAAAGTATACGGC	-	-
M052175C	AAAAAGTTTCAGGAGGGATGATCTCTGAAGTAGATGATGGTTGATAGAGTAATTCTTGATCGTAATTTCC	ndhK	E
M052378C	GCCTCGGGTTTAGGTGGACAACCCGGCAAATACACATCGACAGGAATTAACTTATCGACTCCTCGAACAG	ndhK	E
M052561C	TTCATTGTTACCGTACCCGCTGTTAAAATTAAGTCTGCCTGTCTAGGACTAGATCTTGGTACCAGTCCAT	ndhK	E
M052688C	TGGTACCATAGAGAAGCGGCCATAAACTGGAAAGTCTTGACCAATTTGAAAGATCATTTGATGTAGTTGA	ndhK	E
M052866C	CAATGCTCCTTTTCGCCATGCATAAACTAAACCGACAATTAGGATAAGCACGAAAATTAAAGCTTCTATA	ndhC	E
M052957C	TCAAAACTCATTGCCCACGGATAAAGAAAAACTGTTTCAACATCAAAAACAACAAAAACTAGAGCAAACA	ndhC	E
M053056C	GCATCGCCCATTGGTTCTATTCCCGATTCATAACTCGAAAGTTTCTCTGGCTCTTTGCTAAGAGGGGCTA	ndhC	E
M053141C	GAAATGCCAAAATAGGAATAACACTTGATATTATTAGAAATACCCAGAAAATATCATATTCGTAAAGCAG	ndhC	E
M053223N	ACTCCTATCAATGTGGAAAATATACCGGATTAGTCGATCGGTACATGTCTCGTTTGAAGATTCATCCACT	-	-
M053377N	TAGGAATTTCCATTTAGGAACTTTTAGTGATTGAAGAAGGAAAGAGAAGACGACTACTTTAGTTTTGTGC	-	-
M053515N	CTTCGTTTCTCAAACTCTAGCTTGTCCACAAATCAAATACAGTAAGTCGTTCCTAGATCCATGTGATTTA	-	-
M053654N	CAAAATTTACTAGAATTGGGTAGGTATCCCAAAGAAAAGAAGTATTACTAATTTCTTGATTTTGTATGGG	-	-
M053790N	GTGGCTAGTTACAAACAATACAAACAATAATGAGGAAAGGAAAACGATTCTATTTTTGAATTATTAATAA	-	-
M053862C	AGAAGCGTCGGGCAGCGGAGGCCCGCGGGTGCCCCTAGGGCTATACGGACTCGAACCGTAGACCTTCTCG	tRNA-Val_(UAC)	E	35/35+nonspecific sequence adaptor
M053987N	CTGTTATAAATAAGTTAGTCTACCATATTTTTTCTTGGCAGAAAGTAAAGGGAGATGGTTCCATGTGCTC	tRNA-Val_(UAC)	I
M054117N	CCTGACGTAGGTATGCTTCTGACCTAGATCAACTTAAGTTAAATGGAATCTCTATCGTCCTGCTTCTGCT	tRNA-Val_(UAC)	I
M054266N	CCTGATACTCATTATGCCTAGCATTGAATAGACTGGGTATTCACCTTATCAATATCTCAAATCAATGATG	tRNA-Val_(UAC)	I
M054388N	GGCTACTGTTCTCTTGTTTTGTTCCCTAAAAGTAATAGAGTAAGACATCGATTTCTCAATAAGATCAACT	tRNA-Val_(UAC)	I
M054501C	ACCTCGGCCTGCAGCAGGTTGGCTCTGCGGTGTAAACCGAGGTGCTTCTACCCAACTGAGCTATAGCCCT	tRNA-Val_(UAC)	E	41/41+nonspecific sequence adaptor
M054683N	TTGTTTTTCTTTGTGATGATAAATGACCTACTTAACTCAGTGGTTAGAGTATCGCTTTCATACGGCGGGA	-	-
M054811N	ATCTAATAAGTTTTTTTACTCAACTTTGTGCTAGTGATTTTCTATCTTTTCCATCCGACTCTATATTTAT	-	-
M054976C	CGTGTCCTAGCTCGTCTGAGAGCTAAATTTGCCTCGATTGTTTGTCTCTTGCCCTGAGCTTTCCTCAAGT	atpE	E
M055060C	TCAAGAGTTTGCTGAGCTTCTTGTGGATCAATGTCACTAGCCTTCTCCGCATCATTTACTAAAATAGTGA	atpE	E
M055161C	CATCAGAGCCATCGTTAACCATCCATCATTAGGAGTAAGGCGTATTTTCAAAATACCTATATCTACAGCT	atpE	E
M055266C	TTGGCCACTATTCGTAACTAAAATGATTTCTTTCACTTCTGAATCCCAAATAATTCGATTCGGAGTCAGG	atpE	E
M055575C	CGTGCTCGTGCTACGGTTAAGCGATCCTCTTCGGATAATTCGTCCAACCCAAGGATAGCTATAATGTCTT	atpB	E
M055948C	TGGGTTGATAACCCACAGCCGAAGGCATTCTACCCAGTAACGCGGATACTTCGGATCCCGCTTGAACGAA	atpB	E
M056326C	CAGCCCCTCCGAATAGTCCTATTTTTCCTCCACGTCGATAAGGGGCTAACAGATCCACTACTTTAATTCC	atpB	E
M056734C	TGCCCGGGGGAAAAGCTACATCTAGTACCGGACCAATTATTTGAGCGATACGTCCCAAGTTGTTTTTTTC	atpB	E
M056872N	TTTTTTGTTTCGAAAATTATTGAAATCAAAAATAAATGTTCGATGGAAAAGCAAGTTGATCGGTTAATTC	-	-
M057010N	TTGACTTATGCCATTTGAATGAGTCAAATTGCAAGTTCAACCAACCCATTTTCAAAATATCACGTGGATG	-	-
M057150N	ACTCTATTTATGAGTCATTTTTTCATTTCATTGGTCCTTATTTCTTATTTCAGCATATCGATTTAGGTCT	-	-
M057304N	ACATATACAACATATATCACTGTCAAGAGTTAATTTTTTTTATTTCAATATTTTGAGGCAAAAGATTAGA	-	-
M057432N	TGCTGTATTTGGTGAATAAAATACCATGGTCTAATAACGAACCATTCTGATTAGTTGATAATATTAGTTG	-	-
M057585N	AATTCATGAGTTGTAGGGAGGGACTTATGTCACCACAAACAGAGACTAAAGCAAGTGTTGGATTCAAAGC	-	-
M057712N	TGATATCTTGGCAGCATTCCGAGTAACTCCTCAACCGGGAGTTCCACCTGAGGAAGCAGGGGCCGCTGTA	-	-
M057861N	GCTATGGAATCGAGCCTGTTGCTGGAGAAGAAAATCAATATATTGCTTATGTAGCTTATCCTCTAGACCT	-	-
M057988N	ATTCAAGGCTCTACGTGCTCTACGTCTGGAGGATTTGCGAATCCCTACTGCTTATATTAAAACTTTCCAA	-	-
M058133N	AAACCAAAATTGGGATTATCCGCTAAGAATTATGGTAGAGCAGTTTATGAATGTCTACGCGGTGGACTTG	-	-
M058282N	TATTTTTAAATCACAGGCTGAAACAGGTGAAATCAAAGACATACTGAATGCTACTGCGGGTACATGCGAA	-	-
M058410N	ACTACTTAACAGGTGGATTCACTGCAAATACTAGCTTGGCTCATTATTGCCGAGATAATGGTCTACTTCT	-	-
M058553N	AAAGCGTTACGTATGTCTGGTGGAGACCATATTCACGCTGGTACCGTAGTAGGTAAACTTGAAGGGGAAA	-	-
M058700N	ACTCAAGATTGGGTCTCTTTACCAGGTGTTCTGCCAGTGGCTTCCGGTGGTATTCACGTTTGGCATATGC	-	-
M058830N	GGCACCCTTGGGGTAATGCACCTGGTGCCGTAGCTAACCGAGTAGCTCTAGAAGCATGTGTACAAGCTCG	-	-
M058975N	CTGCGTGACTTGGAGGAAGTATGGTAAGGAGATCAAATTTGAATTTGAGGCAATGGATACTTTGTAAGCC	-	-
M059111N	CAAAAGGATTGAGCCGAATACAATACAAAGATATTATTGTATATCTTTTTACTAGATATACAAAATAGAA	-	-
M059257N	GCCTATGGATCCTTAGGATTGGTGTAGTCGGTTAATATATTATATCCCGTAGCGCGTTTCAGATCCGGGA	-	-
M059394N	AAATTTTTATTTTTAGTAGACGAGATTTTACGAAAAAAGTCTTCATATTCATAGGGAGACAACAATTTTT	-	-
M059548N	TATAATTCTCTTTGGCGAGAACGCTAAGTATCACTTCACTATATATATAACGGAACCTTTTTTTTTAAGA	-	-
M059685N	TTCAAATGATTTTTTTTATCGAATGACTATTCATCTATTGTATTTTCATGTAAATAGGGGCAAGAAAGCT	-	-
M059810N	GTGTAGGCTAAGTAAATCAATCAATAGTCTTGGTCCTATTGAAAGTGAAGGATCAATTATAAATAATATG	-	-
M059952N	CGAAATTTCGTATCTGATGACACTTTTTTAGTTAGGGATAGTAATAGCAGCAGTTATTCCATATATTTGG	-	-
M060099N	CGGAACTCTACTTATCAAAATAATATATCTAAGAATGATGATTCCCACTATGATCGTTACATGTATGATA	-	-
M060248N	TTTAAGTGGTAGTCACAATTACAGTGACAGTTACATTTATAGTTATATTTGTGGCGAAGGTGGAAATAGT	-	-
M060382N	GTTCTAATGATCTAGATAATGATCGAACTACAAACTACAGCGATTTTTGGGTTATATGCGAAAATTGTCA	-	-
M060527N	TAGTTCAGATAGAATCGAACTTTTGATTGATCCAGGTACTTGGGACGCTCTATGGTATGTACAGACATGG	-	-
M060668N	TGAAGGGGATTCGGAGGTGGATCTCATTGAAGGGGATTCGGAGGAGTACAAGGACTCTTCTTATAAAGAT	-	-
M060807N	GGTATTCCCGTAGCAATTGGGGTTATGGAGTTTGAATTTATGGGGGGTAGTATGGGATCTGTAGTAGGCG	-	-
M060938N	TGCTTCGGGAGGAGCACGCATGCAAGAAGGAAGTTTGAGCTTGATGCAAATGGCAAAAATATCTTCTGCT	-	-
M061077N	GGTGGGGTGACAGCTAGTTTTGCTATGTTGGGGGATATCATTATTGCCGAACCGAATGCCTACATCGCAT	-	-
M061228N	AGGGCTTATTAGATCTAATCGTACCACGTAATCCTTTAAAAGATGTTGTGAGTGAGTTATTTCAGCTCCA	-	-
M061368N	TTTTTTTTATTTCTTCCGCAAAATTTGGCACGGGGAATAAAATGAATTTAATGCTCCCCTCTTAACATAC	-	-
M061498N	CTCTAGAGGATTTCTAGTTTTACTAAGAATCCCTGTTGTTGGATCGGATTATAACTACCTTTTGGGGAAT	-	-
M061631N	AATGCAAACGTCTATTATGATACAGATATTTCATGCGAAAGATGAGTAAGCCATTTATTTAATTCGACAT	-	-
M061783N	TTTATAACAATCAATAAATAACAGGTAAAACTATTAATATAACAATTAATATAACAATAAATACAGGTCC	-	-
M061919N	TAGTGGGCCTAGTATTTCCGGCAATTGCAATGGCTTCTTTATTTCTTCATGTTCAAAAAAACAAGATTTT	-	-
M062061N	AGACTAGAGTCTAACATGTGCGCTTACTCCAAACATAAGCGATTATACATACGTAAACATGATATCTGAG	-	-
M062208N	TATCTATCTGGATGTAGGTATCTATAGGGAATCATATAAAGGGTGATGTTATTATTTTAGATCTAAGTAA	-	-
M062345N	TCGGAAACAAAAAAAGTAAAATAGATTTTTTTTGATTCTATCAATTCCAATAAAATGCAACGAGATCTTA	-	-
M062487N	GGGCCTTTATCCTTTTTTTAGGTTCATTAGGGTTTTTATTGGTTGGAACTTCCAGTTATCTTGGTAGGGA	-	-
M062620N	CTATGGGATTGCCGGTCTCTTTATTAGCTCCTATTTGTGGGGCACAATTTTGTGGAATGTAGGTAGCGGT	-	-
M062767N	CCTACGATTCCTTATGAAAGACATTCAGTCCATCAGAATAGAAGTTAAAGAGGGTATTTATGCACGTCGT	-	-
M062897N	CTGACCCCACGAGAAATTGAGCAAAAGGCTGCCGAATTGGCCTATTTCTTGCGTGTACCAATTGAAGTTT	-	-
M063046N	GGCCATAGGAATAGTATAATAACTTAACTGGAATTTCTTCAGAATGCTCATTTGCCCCAAAGCAGACGTA	-	-
M063169N	CAACTCCACAGTAACAAAAAAAAGTGGATTCTTTGTTATTTTCTTTCTGTATTATTTCGAAATTCAAGGA	-	-
M063308N	TGTAATAGAACTTATGTTTGATATAAATATTAGTAGTGTAGAGAGTTAACGAATGAAGTGAGTTCATTAA	-	-
M063452N	GCCCTGGTGGATCTCTCTTTCATTTAATAAAAGCCTAGAATCTTGGGTTACTAATTGGTGGAATACTGGT	-	-
M063593N	CTTTCTCTTGGACGAAATGCTAAAGGAATACCCAGAAACACATCTACAAAAGCTTCGTATCGCAATCTCC	-	-
M063744N	TTCGTTATTCTAAGTGGTTATTCTATTCTTGGTAATGAAGAACTTGTTATTCTTAACTCTTGGGTTCAAG	-	-
M063880N	TAGGATTCCATTCACCCCATGGTTGGGAACTAATGATTGGTTCTGTCTACAAAGATTTTGGATTTTCTCA	-	-
M064022N	CTTCCGTTATTTAAATCGTGTATCTCCGTCACTTGGAGTGATTTATCATTCACTGAATGACTGAAAAATA	-	-
M064165N	CCTCCTATTCGAGTAACTTTATTTCAGTAAATAGCAGAATCATGGATAGGGAACTATACTAGGGACCTAC	-	-
M064308N	GGAAGAGATTACTCGATCTATTTCCGTATCACTCATGATATATATAATAACTTGGGCACCCGTTTCAAAT	-	-
M064440N	CTGCGCCAACTGCCATTTAGCTAATAAACCCGTGGATATCGAGGGTCCACAAGCGGTACTTCCTGATACT	-	-
M064581N	CTGGTTGAATGTGGGGGCCGGTCTTATTTTACCCGAAGGGTTTGAATTAGCCCCCCCCGATCGGATTTCT	-	-
M064724N	TGATAGGTCCTGTTCCTGGTCAGAAATATAGTGAAATCACCTTTCCTATTCTTTCCCCGGACCCTGCGAC	-	-
M064850N	GGGGTCAGATTTATCCCGACGGGAGTAAGAGTAATAATAATGTTTATAATGCTACAGCAGCAGGGATAGT	-	-
M065007N	TCCAGGACCAGAACTTCTTGTTTCAGAGGGCGAATCCTTCAAACTTGATCACCCATTAACGAGTAATCCT	-	-
M065148N	GTTCTTTTTTGCATCTGTTATTTTGGCACAAATCTTTTTAGTTCTTAAAAAGAAACAGTTTGAGAAGGTC	-	-
M065275N	AACAAAATTCTTGTTGGTAATTCTCTAATTTAATTATGTATCATCAAAAAATGCTGAAAAACTTTTTCCC	-	-
M065423N	CAGGAAGACTATTTTACCTCTTCTTTATTTCTTTGTTTTTTACAATACAAATGGGAGCGGTATTATTATG	-	-
M065567N	GTAGATATTAAAAATAAGATAAGTAAATGGAGAATAGAAAAAAAATGAAGGGAACAAAGGATTCTAGAAG	-	-
M065688N	CTTGTGTCGAAATAATAAACTAATGAATTATTCTTGATCCCGTTCGTCAAAGATCCCTATTCTTAGTTTC	-	-
M065845N	TTAAAATAACTAGAGAAAATTCTATTAGTATATTTTAATATATTTAAAGGGTTTGTGATATCTGATCGAT	-	-
M065982N	CTTTTTTTCGCTTTGAAATGAAAGTATCGACCGATACGATTGCGAAAGAGATGGTCTGAATCAATTTTTT	-	-
M066128N	TAAATTAGTCTAATTCTAATTAGTAAGAGCTCAACGGGACCTACCCCCTCTTTTTTTTCTGATTCGAGGG	-	-
M066295C	CACCGACTAAACCGATCACAGGAATACCAGTTACAGTACCGATTAGCCAAAGAGGAATCCTTCCAGTAGT	psbJ	E
M066398N	ATCAAGTGGTCGTGCTAGAGACAGAAACAGTCATAGATAATTATGAGATGATATCCTTCCGAATGGGATA	-	-
M066535C	GCAAGTACAAAAATGAGTAATAACCCCCAGTAAAGACTGGTACGATTCAATTCAACATTTTGTTCGTTCG	psbL	E
M066661C	CATTGCTGATATTGACCCTAAAAAAGAAACGGTAGGTACAGCTAGTCCGTGAACAGTTAACCATCGCACT	psbF	E
M066827C	ATTAATGGAATTCCTTGTCGGCTCTCTGTAAAATACTCATTTGGACGAGGGCTTCCAAAAACATCGTAAG	psbE	E
M066904C	CGTGCTGACGAATAACCAACCTGCAATGAATAGAGAAGGTATAGTAATGCTATGAATGACCCAGTATCGA	psbE	E
M067047N	AGTCAAAAGGGGGATCGATTCCGTAAAAGATGAGATCAGTAAATGGAAATTAACTGAAATTCGATCTTTG	-	-
M067204N	CAATAAGTATAAAAATGAAGCACTAAATAATATAATTTGTTTCTTCTTTTCTTGGTGCTTGGCGATGTAG	-	-
M067330N	AGATTCTCTCGGGTATTGGCTTCGGGCTAAAAAGCCGAAGGTTGGGTAAAATGTGAATCCAACTGGTTGA	-	-
M067487N	TAGTTATATTTTAGTTTGAATCTTTTTTTTTTTTTTAGGAATTGGTTAGTCGTCCAGTAACAAGTAACTG	-	-
M067614N	CGTAATGCACGCATTATTGTTTTATATTAGACTCAAAAGATCGTTCTTCAACTAATTACAAGAATGTTTT	-	-
M067748N	TTTCTTTTTTAAAAAGATTTTATGGGAATGAACCCACTACAGAAAATCTAATTAGTGGGAATACAATTTA	-	-
M067890N	ACACAACATAGTTTATTTATTATTATTTTTTTTTCTAATTATTTAGAATCCATTTAATATTAATAGATTT	-	-
M068027N	GACAACTCAAGAGTTGTCCAATGAATCCCTTGATTCCGAATTGCGGGATAGAGAGACAGATGATGAATTG	-	-
M068183N	CTTTCAATTGGTATTTTTACTTATCCATCCGCGTATCTTTCAAAAATGGAAACTTAGGGAAGTGCGTTAT	-	-
M068326N	CTAGCAGTTTTAACTATAACCTCAGCTCTATTTATCGGTCTGAACAAGATAAGACTTATTTGATTAAAAT	-	-
M068459N	GTAGAGTTCTTTACCTTGTCAATTCAATTTCCAATTCTTGGTCATTGAGATTCATGGGCAATACCGATTA	-	-
M068603N	GAATCGTATTAGGTCTAATTCCTATTACTTTGGCTGGATTATCTGTGACCGCATATTTACAATACAGACG	-	-
M068741N	AGGAGGTCAAATTTTTATTTCTGTTGAATTATTTCAGTATAATTTTGATCTAACAAAACAAGAATCGAAT	-	-
M068811C	CACGCTCTATAGGATTTGAACCTACGACATCGGGTTTTGGAGACCCGCGTTCTACCGAACTGAACTAAGA	tRNA-Trp_(CAA)	E
M068957N	AAACAAAAAAAGATTGATTCGATATATGTATGTTCAATTTTTATGGATCTCAATTGATTCCTCGTTACTG	-	-
M069051C	GATGACAGGATTTGAACCCGTGACATTTTGTACCCAAAACAAACGCGCTACCAAGCTGCGCTACATCCCT	tRNA-Pro_(UGG)	E
M069255N	TAAAAAGACTTATAGACGTATGAAATAAGAAATAGGAAATCCCCGTAAAGAAAAATGAATATTTGGGGTG	-	-
M069377N	TGCACATGTTGGCACACATTCCAATTTGAATTAGGAAAACCGCGGACAAAACAAGCGGGTATTAACTATA	-	-
M069533N	TCAATGCGAGATCTAAAAACATTCTCTCCCGTGGCACCGGTAGTAAGTACTATATGGTCGGGCTTTAGCG	-	-
M069659N	TCCATCCTAGTATTGACTGGAAGGGGGAAGAAGATTAGAAACCAATAAAATATCCTTTGAATAATCCCCT	-	-
M069804N	CTCGAACCCGGCGCCGGGTCAAATTGAATTAATAAAAGAGGAGAACGAAAATGAAAATGTGATGGCTAGG	-	-
M069953N	TAATATTTGATTGTAACGAAATCTTTCATAATTTTATTTCGAGTTACCAATTTTTCTTTTTTTTCTTCAT	-	-
M070088N	AAGATGCCCGAGTAACAGTTATTTTGGAAGGACTCGTGTGTCGAAACGGTGTTAATAAGCAATCAATAGG	-	-
M070234N	TGTTACAAACATACGATTCATGGGGAGATAAAGAAATAGATCGAACCGATCGGCTGTGTGTCACCCTTTT	-	-
M070374N	CTATTTCGATCGGATCTAAAATGATTTAGAATTAAGAAATAGGATTTTCGGGATAAGGAATAAAAAAACC	-	-
M070499N	TGCCCCCGATTCCATCGGGGGATCGAATTGATTATAGAAACATGAGTTTAATTAGTCGATTTATTAGTGA	-	-
M070652N	GTATTTTATCTTTGTTACCTTTTCTTAATAATGATAAAAATGATAAACAATTTGAAAGAAGCGAGTCGAC	-	-
M070794N	TCCAAACTCAACCGCAGATTGATGCTTTGTTCGAAAAATCCGAAAATCTAGATTCGATTGTCGTAAGAAA	-	-
M070927N	CCACTTTATGATATTTTATCATACTAATTTCTACTCTACCTTCTCGGAGTTCATTCTCCAGAGAACTCCA	-	-
M071058C	ATCATATAAAGACAATTTCTATTTAATATCGCGATTTGGGCAAGTATTTTACGATTAAGAAGCAACTGCC	rpl20	E
M071187C	ACTGCATTTATTCGAGCGATCCACAACTGTCGAAAATTTCTTTTTTGCCTACCTCTATCCCGATAAGCTG	rpl20	E
M071308C	GAGCCCCTCGAAAGCTTGATGCAAATAAACGAATTTTTGTTCTACGTCTCCGAGCTATATATCCTCGTTT	rpl20	E
M071500N	AAAAATTCCAATGGCTTTTGGTACTATAACCTTCCCGACCACGATTTCTTTTTTTGTTCTAATCACCCCA	-	-
M071625N	CAAAATAGAAATGGATAAAGAAATAGTGGGTTCCTTCGTTTCTATGGTTACTTCTTAAACGGTGAGGTCC	-	-
M071780N	TTATCTAGTAATCGGTCTTTCACAACGAGATCTACCTATACAGTAACGGTATTTAATTATGAAGATTAGT	-	-
M071917N	TCCTCTGCTTAATGGATAAGCATTTGTTACCAATGGGGAATTCTTTATCATCTAAAATTGAAAATTGAGA	-	-
M072060N	ATTTTCGGTAGTGAACGGAGTTCTTCCATTCATTCTATCCTAGTCACTGGTACTTATCACTGATACGGGA	-	-
M072198C	TCCTCGACGCTGAGGGCATCCCCGAAGGGCGGGCGATTTGGTGACATTTCTGATTGGCTGTCTTGTGTTT	rps12_(trans_spl)	E
M072298N	AATTGTATACATAATGAGTTGGTTTAGATCAATCCTAACCGGATGATTATGAATTACTTCTATATTCGAT	-	-
M072450C	CCGCTACAAGATCAACAATTCCATGAGCTTGGGCTTCTGGTGCTGACATAAAAACATCTCTTTCCATATC	clpP	E
M072580C	GCGCAGGTTCAGTAGTTCGGTCGATTCCAGGACAAATTCTCCCGTTTTTCCCTTAGAAAAAGAACTAGCA	clpP	E
M072735N	AAAGATAGGATTAACAACCGTACAGGCATCCTTTGTGCAGTGCATACGGCTCCACAATGGAATTCATTTT	clpP	I
M072865N	CAATAACCACCCTTCCTTTTTTTAGAAATTTTTAAAATACTAGGATGGTTCCGTTGCTTTATGATTTCGT	clpP	I
M073033C	ATTTCTCCTCCGACTAGAATAAAAGATCCCATTGAAGCGGCTAATCCCATACATATTGTATGGACATCTG	clpP	E
M073112C	ATTGCATAGTATCAAAAAGACCTACTCCGGGTATTACCGATCCCCCGGGAGAGTTTATAAATAAATACTG	clpP	E
M073227C	AATTTGATTCGAGATCTCATTATTAACATCTTGGCCTAAAAAAAGTAATCTTTGTCGATAAAGTCGGTTG	clpP	E
M073310N	TTGTATCCCGTAAGAAGCGACGGGCACCTTTTGATGCATACGGTTCAAAAAAATAGCGAAAAAAAGAATC	clpP	I
M073456N	TTTTCAAACTGGATAAGTTTTGTCCTTTGGCCCGCGGTCGTTTATCGATACTATAAATTTCAATAAATAA	clpP	I
M073577N	TGATGTATTGTTTTGTTTCATCGAGATTCAATTTAAATTGCGATGTCATTTTCTTGTTCCAAAACGGTCT	clpP	I
M073717N	ACAAATGTCCCAATAGCATGGCTTTTTGCTACGACTTCTTTTTTTTTTCAATTTACTTCATATTACTCGA	clpP	I
M073872N	CTAAGCGGAGCCTGGATACTTCATTTTATTAGTACAACCGAGAAAACCATAAATTATTCTAATTGATAAT	clpP	I
M074011N	ATCAATCCGTCTTGGGCGAAAGAAAGGATATCTCGATCGGGGGAGAGAACGGGGAAATACCATATGACCC	clpP	I
M074103C	ATAGGTCAACCCACGATGCATCTTCTTCTCCGGGAAGTCGAAAGGGTACTTTTGGAACACCAACAGGCAT	clpP	E
M074202N	TAGCTAACGTTAATGTGGAAGCGTAACAACGGGTTTATTGTCTTAATAAATAAGATGGGCCTTTATCAGA	-	-
M074338N	TTAAATTAATAAAAGAAACTTCTTCCCGAATAGGTTTTTGAATGATGAACAAGTATGTATACATTCATTC	-	-
M074464N	GAATAGATCTGCTTCTTTTTGTTCCTACGAATAGAATCGAATTGTTCCATTATTACTAAAAGAATAGACT	-	-
M074617N	TAGTGTCTATTTTTCCTTGATAAAGGGGTATTTCCATGGGTTTGCCTTGGTATCGTGTTCATACCGTTGT	-	-
M074743N	CTGGTTGGGCCGGTTCAATGGCCCTATACGAATTAGCAGTTTTTGATCCCTCTGATCCTGTTCTTGATCC	-	-
M074884N	GGAGTATCACAGGAGGGATTATAACGAATCCGGGTATTTGGAGTTACGAAGGTGTGGCCGGAGCACATAT	-	-
M075026N	TGAACGTACAGGAAAACCTTCTTTGGATTTGCCGAAGATTTTTGGAATTCATTTATTTCTCTCAGGGTTG	-	-
M075181N	GGGTACAAGCCGTAAATCCTGCGTGGGGTGTCGAAGGGTTTGATCCTTTTGTTCCGGGCGGAATAGCCTC	-	-
M075312N	CCGCCCCAACGTCTATACAAAGGATTACGTATGGGAAATATTGAAACCGTCCTTTCGAGTAGTATCGCTG	-	-
M075462N	ACTCGTTATCAATGGGATCAGGGATACTTCCAGCAAGAAATATATCGAAGAGTTAGTACCGGGTTAGCCG	-	-
M075602N	TAATCCCGCAAAAGGTGGATTATTCAGAGCGGGTTCCATGGACAACGGGGATGGAATAGCTGTTGGTTGG	-	-
M075727N	TGCCGACCTTTTTTGAAACATTTCCGGTTGTTTTGGTAGACGGAGATGGAATTGTTAGAGCCGATGTTCC	-	-
M075862N	GTGAACTCAATGGAGTCAGTTATAGTGATCCTGCTACTGTGAAAAAATATGCTAGACGTGCTCAATTGGG	-	-
M076012N	GGCATGCTTCCTTTGCTTTGCTCTTCTTCTTCGGACACATTTGGCATGGTGCGAGAACGTTGTTCAGAGA	-	-
M076142N	AACTTGGAGATCCAACTACAAAAAGAGTCTAGTCTGATACAAGATTGCTCAGTTTTGTTTTTTCTTTATT	-	-
M076289N	TGGTCTTTTTTTTATCCTTAAAAAGATCCCAACTAAACAGGTATGGAAGCTATAATTGTAAACCGAAATC	-	-
M076442N	GCCTAAAGTTCCAGTTCCAACTAAAAAGGCGAAATGATTTCTCATTATTTCAATTGAAGTAATGAGCCTC	-	-
M076549C	TGTTCCTCGAATGGATCTCTTAGTTGTTGAGAGGGTTGCCCAAAAGCAGTATATAAGGCATACCCAGTAA	psbN	E
M076688N	ACCACAATGGATCTATAATAAGATCCTTTATTTACAACGGAATGGTATACAAAGTCAACAGATCTCACTG	-	-
M076832N	CTGTTGTAGGGGATTTATTGAAACCATTGAATTCGGAATATGGTAAAGTGGCTCCTGGGTGGGGAACTAC	-	-
M076966N	AATTCTTCCATTTTACTGGACGGAATTTCAAGCAATTAGATTCGATTCACAAGAATCCCTAAATAACTTT	-	-
M077124N	GTATTTCCGGAATATGAGTGTGTGACTTGTTAGAATTGATCCTATGGATACGACAGAGAAGAAGTCGGTC	-	-
M077266N	ATAGATTCCAAAATATTAGAACAAATATTAGAACTATGATTCATACTTATCAGACCTCGTGGCCGGACTC	-	-
M077406N	AAACCTTTCTTTGGCTTTTTTCATTATATTAAGTCATTGAATAAGCATTGAATAAGTGATAATCCAAGGG	-	-
M077526N	ATCGTGGTTCTAGTCTGAATCTAAGGTTTTAATTGATTCATAGAGTCTTAACAAGATAATTCCTATCAAT	-	-
M077671N	GCCCCTAATGATCAATATAAATACGAATGAGCCGACTTGATATTTGGGCATTATAACCACAAAGAAGACT	-	-
M077806N	ACTTTTTATGTACACATATCCGTTACGAGCGGTATATTTGGGTGTTTCTGTTTGAGCCGTACGAGACGAA	-	-
M077965N	AGGCGATTGCGGATGATATAACTAGTAAATACGTTCCTCCTCATGTCAACATATTTTATTGTCTAGGAGG	-	-
M078103N	CCGTTACTGAGGCTTTTGCTTCTGTTCAATATATAATGACGGAAGCAAATTTTGGTTGGTTAATCCGATC	-	-
M078227N	TCGCGTGTATCTTACTGGTGGATTTAAAAAACCTCGTGAATTGACTTGGGTTACAGGTGTGGTTCTGGCT	-	-
M078375N	ACAGGTGTACCGGAAGCTATTCCAGTAATAGGGTCGCCTTTGGTAGAGTTATTACGCGGAAGTGCTAGTG	-	-
M078513N	TTTATGTTAATGCACTTCCCAATGATACGTAAGCAAGGCATTTCTGGTCCTTTATAGAGAATAGAAATTA	-	-
M078655N	ATGGATTATTGAAAAATAAGACATGTATTTGGATATTTCCCTTCAACTCCACGAAATTTTATTCGGTTAT	-	-
M078796N	ACTATTGATTGGGCCGTGAAGATATATGTCTTTTTATCTGCCACATTGGGATTCACAACCAAATGTGTCT	-	-
M078937N	CAGACTTGACCATGTCATGCATGACCAGGCTCCGTAAGATCCAGTAGAATAGGTGATATATATGGCATAA	-	-
M079067N	TGCATTGACTCGATTTATAATACTATCGGAGTGAAACAAGGGATCTAAAGAAGAACATAGGCTAGACTCT	-	-
M079206N	GGTTTGAGACGACCCAGAAAGCACTTGAACATTATCAACTTTGTAAGCCTACTTGGGTATTGAGCATTTA	-	-
M079353N	CTAGAGTCACTCGTTTATTTTCTATATTCTTGGATAAGATATCGATTTTTTTTCTGGATCCAGTTGGTTC	-	-
M079501N	CTATCCTAATAACAAAAAAACCAGATTTGAATGATCCTGTATTAAGAGCTAAATTGGCTAAGGGTATGGG	-	-
M079632N	ATTCTAGGTACTATTGCATGTAACGTGGGCTTAGCGGTTCTAGAACCATCAATGATTGGTGAACCCGCAG	-	-
M079767N	CGTACAGTGCCAAATAAGTTATTGGGTGTTCTTTTAATGGTTTCCGTACCGGCGGGATTATTAACTGTAC	-	-
M079912N	CCGCAGTAGCCCTTTGGTTGGGTATTGGAGCAACATTACCGATTGATAAATCCCTAACTTTAGGTCTTTT	-	-
M080046N	TCAAAGTGAATTACCCCTAGATACACATATTTAATGAAATTTTTGATTTATTTTGAGTATACGGATTCTG	-	-
M080317C	ACCTTTTGAGGCAATTATAGATCCTAGGAGGCAATTCTGATTGGTCAATAAAAATATATTTTAATGCTAT	rpoA	E
M080531C	CCGAGAGGCTTCATGAAGTGCTTCTTTAGGAGTTAAACTTCCATTGGTCCATATTTCGAGAAAAAGTATC	rpoA	E
M080828C	GATGTCTTGAGCAGTTACGCATCCAGGACCCTTGACACAAATAGACGCATCACGAGTTCCATACAGATTA	rpoA	E
M081072C	CCCTTCATAAGTGGAGACAGAATAAAGCGTCCATAATAAAGACGCTTACTGTCTGCTCTTGATTCAACAC	rpoA	E
M081258C	TTACACACGTCGTTTTTTAGGGGGCCTACAGCCATTATGTGGCATAGGGGTTACATCCCGTATGAAACTT	rps11	E
M081395C	TAACTTCGGCTCGTTGCATCCCTTGATCCACTACTCCCCGAATAGCATTTCCTGCTGCGGTTTGAGCGGC	rps11	E
M081485C	TACCTTTGAATCCACACGTACCGGCGGAGGACCAAGAAATTACCCGACCCCGTACATCTGTAACAGTCAC	rps11	E
M081604C	CTACGCGTACTTTTACGTGAGCTAATACGTCCATTTCTACGTGAACCGATTCTTGGTATGGGTTTTGCCA	rps11	E
M081685N	CTCATAAATCTAAGTCAGAGATATATGGATATATCCATTTCATGTCAAAACGGATCCTTTAATTTATTTT	-	-
M081841C	ATTACCATAATTCGTCTCCGCCTACGGATCAAGCGACATTTTTCACAAATTTTACGAATGGAGGCCCTTA	rpl36	E
M082013N	GAATATTGAGACTACTTCACCTAATCATTCGAATCTTTGTTTCGTAGTCTATAAATTATACGCCTTCTGG	-	-
M082144N	AAACTATGTCGAATCCTTCCTGAAACGTAACCTAGAATTGGATCCTCGTTTTCTAAACAAACCCAAAACA	-	-
M082275N	AGATGAAACACCTTTCAAAGTATCAATTAATGAAGGGGGAGTGGTATTATAAACTACAAATCCACCTCGT	-	-
M082409C	ATATATAACACAAAATTTCGCCGCCGATTCCCTGTAGTCGAGCTTCTCGGTCTGTCATTATACCCCGAGA	rps8	E
M082535C	TAGAATATATTCGGAGACCGGGTCGACTGATCCGTTTTAAATTTAAAATCGTTTTATATGGTCCTTTCCT	rps8	E
M082614C	ATGTCGTAGGGTTAAAACCCAAAAATCCTTGTTGCTTTCCCGATGTTTCCTTACGTTTTCAATAAAACCT	rps8	E
M082712C	CGGTGATGTTAGTAGCTGGTATTCGAACCATTCCTTTTCTATTCATGTCAGCATTGCGAATAGAGGTTAT	rps8	E
M082886N	AAGGTATATACGTGATACACAATCTACTAATTAATTTCATTCAAATAGTATAACTATCTCACGGTCTGTC	-	-
M082965C	AATACTTCAGGTGCTAATGAAATTATTTTTGTGAAATTTAACTGTCTCAATTCTCGGGCAATCGCACCAA	rpL14	E
M083073C	ACAACCGCAGCATTGTCATCATATCGTATTATCATACCATTTTCTCGTTTGAGTTCTTTACAAGTACGTA	rpL14	E
M083156C	GATCACTTCTGATCTTTCTAAAGGTGTATTTGGGACGGCTTTCTTGATTACAGCAACAATAACGTCACCA	rpL14	E
M083244C	TTACTAGCCCCTATGATTCGAATACACATCAATTCTCGGGCTCCGCTGTTATCTGCTACATTCAAAAGGG	rpL14	E
M083401N	AAAAAAAAGAGAAATCTACAATTGTTTTTTTTTCATCTCAAACAAAGATCGCTTTCCTTTGATTCTACAT	-	-
M083475C	ATCCCGAAGTAATGAATTGGGTTCGTATAGGCATTTTGGATGCCGCTATTGAAATAGCTTTTCTGGCTAT	rpl16	E
M083589C	TAACAACAGCTACCCAATATTCGGGGGATCCTTTCCCTGAACCCATACGTGTTTCTGTGGGTCTTAGTGT	rpl16	E
M083700C	CGCGTCGTGCATTTCGTGTCATTGCCCTTCGTCCGGCTTCGATTTGTCTAGATGTGATCCAAGCGGGTTC	rpl16	E
M083792C	CCGAAGCAAATACTATTGCCTCGATAAGATATTCCTTTCATTCTTCCTCTATGGTGTTTACGGAATCTGG	rpl16	E
M083940N	CCAGCTCCTCGCGAATGAAACGATTCAAAAAAAAAATATAAATGTATTTACTGCTATTTACTGAATAATA	rpl16	I
M084086N	GAAAACTAAACTCTTTATAGATTCTAGAATAATAGAATAATTTTTTTTTTATTATAGTTTTCTAAAAAAT	rpl16	I
M084240N	TTTTTATCTATTATTCTATTTGATCGACCCTAATTTAGAAATCTAATAAAATTGAAACGTTCGCGGGCGA	rpl16	I
M084366N	CCTCTCATAATAAATGGATTGGTCTTGGGTTCCTTCCGCCATCCTACCCAATGAATTATTAGGATTCGTT	rpl16	I
M084511N	CAATGGAGCCCGTAATCAAATTTGTTTTTGAGTCAATCTTCTCAGTCTTTATTGTCTCGGGGCTCTTGGC	rpl16	I
M084642N	ACTACCTTTTATGAGATGACCCATAGACCTTACATATTCCATATTGGAATCATATATCATTCATATTCTT	rpl16	I
M084796N	ATGCAAAAAAGATTTCAGTTGCTACAATGATATGAAAAATATAACATATCTTGACTGGTTGGTTTTTTAG	rpl16	I
M084929N	TGGGCTGATCCTTTTTTATTTTTTGGTTTTAATCCGAACACCTAAAAAAATAAAAAAACCGACGAGTCGC	rpl16	I
M085077N	AGGAAAAAGACTGATTTGTCATTTCTTGGTCGATCATTGAATAAAACGTAAACACAAGTTAAGTAAGGGC	-	-
M085227C	CAATTTTAGCTCGAATGGTTTGTAGAGGAACCCGTCCTTCTCTGATCCATTCGACACGTGCAATTTCTTT	rps3	E
M085382C	CGAAATGAAACTCTATTCTTTAATTGTCCGGCTATAAATTCTGCGAGAATATTAGGGTGTCCATAAGGGT	rps3	E
M085519C	CTGTAATTCTTCGATTTTTCGAGACCCATCGTCTATTACTAACTTTGGGAATCCCATAAAGATTATCACT	rps3	E
M085714C	TTCAGAATATTTTTTGGGGTGTGCAAACCACAGAGAATGATGCCCTTGGGTTGCACCAAGTCGAAAACCG	rps3	E
M085809C	TCCCCCATTATTATACATGTCATAACACCTCATATCTGTGTACTTTTCTTTAGTTATCAATCCACCAGGT	rpl22	E
M085948C	ATAGAACAAGTGGGTCGTTTTATGGGATAACTTCGCCCTTGAGCTCGAGGTTTTAATTTTTTCACAGTAG	rpl22	E
M086088C	TGCTGCTGCCGAATAAACCAATTTTAAAATTGGATAACATGCTCGATAAGGCATGAGTTCGAGTATCATC	rpl22	E
M086162C	TTTCTTCGTAGGAACGGCCACGAATCTGATCAATTACTCTTCGCGCTTTGTGAGGGGACATACATATATG	rpl22	E
M086295N	TATTATAAGGTTTACCTTTTAGTAATGAACGATAGGTATCTATATTCACTATTCACTTTTTTTTTCATAA	-	-
M086391C	TATCATTTTTCACATGCCCCCGGAAATTGCGAGTGGGTGCAAATTCTCCCAATTTATGACCTACCATGCG	rps19	E
M086479C	CAAATGGTCCTTTCCATTATGAACAGCGATAGTATGCCCAATCATTGTTGGTATAATGGTAGATGCTCGG	rps19	E
M111912C	GATTCGACCACCTCCTACATATTTAATACTCTCTGCTACAAAAAAATTAAGAATACCCACCGCATTGGTA	ndhF	E
M112766C	ATCCTGCTGTGGAACAGGCGATTATTGCGAAAATCGGTGAATACAACCAACTATCATTAAGAATTTCATC	ndhF	E
M113273C	CTGCTACCATGGTAGCAGCATGTATAAGAGCCGAAATGGGGGTAGGACCCTCCATAGCATCGGGTAACCA	ndhF	E
M113966C	ACCACAGACGTCGAAGGTTTTTGGTTGCCGTCGGAAAAAGTAGAAGGCCCACTCCTATTAAGATAGGAAT	ndhF	E
M114210N	TTAATTTTTTGCCAAATACTTCAAATATTTCAAGTCACGAAGTTCCAACTGTTCAAATAAGATGATCCAC	-	-
M114346N	TTTTCTTTATTATTTAGTATGCATTACAAAAATTCCCCGCTCTAGAGCAAGAAAGAATAATTAGACCAAA	-	-
M114483N	GACTTCTTTGTATTAAATTCTACGAATCATTAAACAATTTTTGTTTTTTGACAAAATAACACTATATATA	-	-
M114643N	TAAATAGTAAAGAACAATTCATTTTGAACAATAGATGTCTTTCACACTCAACTATAGTAATAAATAATCA	-	-
M114770N	TTCGGAAAAATATTTGGAAAAGCAAAGGGCGTCGGGCAGCGCTGAAAGCTTTTTCCCCAGCAAAATCTCT	-	-
M114904N	AGCTGAATTGGTTTGACTCAAAAAACACCTTAGTAAAAGTTCGTTTATAATTTATATATATTAAATAAGA	-	-
M115051N	AGTGGAATTTCCCTAATGTTTTGAGCAGATAAATATGAAATCCCTTTTCCTTTTTGTAGGCTATGTAAAA	-	-
M115202N	GACCTTTCTTTTTCATATCTTTGTTTTATCATTTTCGGGATGGGGAAAATATGAATCCCCATCGCCCCAC	-	-
M115333N	ATCGAAATATAGAAAGTAAACTGAAACTCTTTATTAAAAATTTAATAAGACATTGAAACGACGACATTAG	-	-
M115483N	AGAATATATCCCACCGAATACATAATGAAATTGGTTTGCAAAATTCTATAAAAGAATTATTAAATGAAGA	-	-
M115604N	TATTGGAAACGCTCAAATCTCCTATTTTTTTCCCTTTACTTTAATGAAATTATCGTTTAAAAATAAAGAG	-	-
M115748N	GACGATTGAATAATAATAGGTTATTATGATTTCGAGAAAGCCGCTATGGTGAAATCGGTAGACACGCTGC	-	-
M115894N	CTATAATATAATAAATTCAAGTCCCAGATATTAATTCAAATAATTGAATTGAGGGACCTTTCAATTTTTT	-	-
M116043N	CAGTTAATAACCTTATTAATCAATGAAACCGTAGGACTCTATGTTTCGTCAGAAAAGGGCATGATAGCTA	-	-
M116169N	CCATTAAGTGATTTATATGAATCATTACTATTTCTTTCATGGGCTTTCTCCATTATTCATCTATTTACGT	-	-
M116309N	TGCTACTTCAGGTTTTTTAACTGAAATGCATCCATCCCCACTATTAGTTCCCGCTCTCCAATCTCATTGG	-	-
M116448N	GCTCTTATAGTGATTACCTTTCAAAAAGCTATAAGAATTTTTTGTAAAAACAATAATTTATTAAATGCGT	-	-
M116593N	AGAATTATTATAAGTCTCAACTGATTCAACAATTAGATCATTGGAGTTGTCGTATTATTAGTCTAGGGTT	-	-
M116728N	GGAATTGGGACCCAAAGGAAACTTGGGCATTTATTACTTGGACGATATTCGCAATTTATTTACATACGCG	-	-
M116863N	GGATATGCTATTTTGGGGTCAATCTATTAGGGATAGGGCTACATAGTTATGGTCCGTTTACATTAACATC	-	-
M117008N	TGGTTCTCACAAAAGCCAAATGTATGAGGAAGTCCAATTCATTTTTTTATTTAACTTAAGAAAAAAGACT	-	-
M117440C	TTATTCCAAAAAAGACTATTAATTCTGCAACAAAACCGCTCATACCGGGCAATGCAAGGGAAGCCATCGA	ndhD	E
M117806C	CTATGATCAACCAGGGTGAAAAGATAGAATGGGCGTGGGGTAATAATTCCATATTGATCCGAACCAATCC	ndhD	E
M118129C	GAACCTCCCGCAGTGTACAAAATAAACTTTGTAGCTGAATACAACCGTTTCTTTCCGCCCCACATCGATA	ndhD	E
M118351C	GTAGCTAAAGTGGTGATAAACCCCGTCAGTAAAATGGGTCCTATGGAAAGTCCATCGATTCCAATCTCCC	ndhD	E
M118729N	TTATTTTCGAGCACGAGTTTTTGTCGGTAAAAAAGAAATCAAATGTATTCAAGGGGGCTTTTAGAGGACG	-	-
M118804C	ATAAGCTAGACCCATGCTTCGAGTTGTTTCATGCCATAAATAAACGCGAACACTCAAGAAATCCGTCGGA	psaC	E
M118935C	GCTTAGCTTTACATCCGCCCCAAGGTATCATTTCTAATACATCTGTGGGGCAAGCTCGGACACATTGAGT	psaC	E
M119063N	TTTAAGACCTAGAAATTTTCGGATCGAGTAAATTTGTAAATGAATTATATATTTAGATACCAGATGAGTC	-	-
M119188N	GGACCAAGATACTTTGAATTTTTACGTTTTCGTAAACATTATAATGGATTACGTATGATACAGATAATTT	-	-
M119321C	TCGATTGATTGATACGAGTTGATTTTCTGTTACGATAAGTTGACGAAAGAATAGCTGGGCCAATAGCTGC	ndhE	E
M119430C	ATTCCCTTTTAATTGGCGACTATCAAAAAAATCAGAAAATGTTACGAAATTCATATTAACTGCATTCAGT	ndhE	E
M119512C	CACATAAGGGCCCTAACCATATTTCGGCTCGTGATCAATCCATAGATACCGATAGAAAATAAATAGGCAC	ndhE	E
M119610N	TGATCAACTCCTTATCAATTCCGATTCATTTCAATATGAACAAAAATGTAATAGATTCAATTCAATTGAC	-	-
M119751N	ATTCTTCAATATAGAATTGAAGGGGAATGTGTGTGATAACATAGAACAAAGTTTAATTTATGCTATTTCT	-	-
M119837C	CTGGCGAGCCACGGCAATTGCGCCGATCAAAGCAGCTAAAAGAATGATCGAAATGAGTTCAAATGGAAGA	ndhG	E
M119973C	TGATTTGATCGTGTAGTCCAAATAATACCATACCATGACGTATCCACAATAGTAGTCATTAGTGAAACAA	ndhG	E
M120142C	TGATTAAAACATTTATAGCTCCCACGTAAATAAGGAGTTGCGCAGCAGCTACAAACTGGGCGTTTGCTAG	ndhG	E
M120285C	AGTACTCCCATACTTCCTAATATAAGACCTGATCCCCACAAGACTACAAGAAAATCATGTATCGGTCCAG	ndhG	E
M120480N	AATGTAGGTACAGTTATTGTATTAATCTTAGTCTTGATCTGAAAGAGTAGAGTAGATTGAAACTATATAT	-	-
M120640N	AAAGAAACCTCATTTCTTTAGATCAAAACGGAACCTTAGTAATTTCCAATTACTCTTTAATCAACAGATT	-	-
M120787C	CGGTAAACGACCCAAAGAAATTTGATTATAATTCAATTCGTGACGATCATAAGTAGAAAGTTCATATTCT	ndhI	E
M120890C	TCAACGCAGTTACCACAAAATATACAGATCCCGAAATCAATACTGTAATTAAGCAATCGTTTCTTTCGAA	ndhI	E
M121028C	GCAATGCATTTATCGAATTCAAAATGGATTCGACCGCGGAAACGCTCCGATGCTATTAATTTTTCGTAAG	ndhI	E
M121149C	AACCCTGACCAATGTACCTTGCAGCTCGTACTGTTTGTTGACCATAATTCATGAACCCAGTTACCATAGG	ndhI	E
M121234N	TCTCTAAAGAATTTTATGTTTGTTTCTTTCTCTTGTTTGAGCAAGTCGTGAATATAGAATATGGTATTCC	-	-
M121361C	GTAAAAGAAATTTCCATCCGAGATTTAATAGTTGATCTATTCTTAGTCGGGGTAAAGTCCATCTTGTTGC	ndhA	E
M121504C	TACACTTTATTTATTTCAAAAAGTTCATAACCTAATATGTATGGAATAGAGATATCCCAACCACCCAAGT	ndhA	E
M121623C	AACATAAAATAAACCAAATTTTATACCCGAATACTCAGTTTGATAACCCGCTACTAATTCTTCTTCTGCT	ndhA	E
M121748C	TAACAAACCCTATAGGTTGACGCCACAAATTCCAACCCCAAAAACCATATTTTGATTGAGCCTCAACTAT	ndhA	E
M121906N	ACCTCATACGGCTCCTTGAGGGCCTTAAATAAATCTAAGGAGCGTATCGGGATTGTTTATCTTGCTATGT	ndhA	I
M122055N	GAAAAAGTTACTTCTGAATGATCTCATCCTTAAAAAAAAATTTCTTTGTTGAGTAATAACTTAATTCTTC	ndhA	I
M122201N	AAAAAAAATTGGCTATTCCATTAGTTCATGAATTCGGACATGAATTCTATCTCTCTGAATAGGGAGATAG	ndhA	I
M122332N	ATTGGATTCTTTCCATTTTTTTTCGTTCCTATTCTTCTTTCTGAGAAAAAGGGTACTTACTAAATAAGGG	ndhA	I
M122464N	TAGTGGGGAGTACTGCCTGATCATTTCTACAAACTTAAAGCCCCAATTCGTATTCGTTTTATATTATGCA	ndhA	I
M122614N	CTAACCATCCACTCATTTTTGCTCAATCGGCTGTGTTATGGTAATACACATATGGTAGTACATAGAGATA	ndhA	I
M122741N	AATCTTGGGGCTCTCTTGCGCCTATATTTTTTTCTGCTTAACTCTTATACATAGAAAATGAGACTCAATA	ndhA	I
M122895N	ATATAAAAATGAGGATATCTTTTCAACTGCATTTCAACCCTTTTCTCGAAAAAAAGTGGGAGAAGTTTAT	ndhA	I
M123032C	GATTGAGCAGCAGCTCGTAGACCACCTAAGAAGGAATATTTATTATTGGATCCATATCCTGACATAAGAA	ndhA	E
M123171C	GGCGATAACCAAAAGGAATTACTGAATAGCTTAGTAAAATTGATATGACTGCTATGGATGGTCCGATACT	ndhA	E
M123306C	CTAAAGCTTGAAGAACTCCCAAAGGACCAGCATATTCAGGTCCAATCCGTTGTTGTATTCCTGCGGATAT	ndhA	E
M123410C	ATGGTGATTCCAATACAGTAGTCCACATAGGGACAGTACCATAGATTCATAGAATCTTTAGAATCCATCT	ndhA	E
M123666C	CCACCCTGATCCCCTATCAAAAAAATGCCCAATTCCCCTTTGGGGGCTTCGACTCTCACATAAAGTTCTT	ndhH	E
M123992C	ACGATCAACTTTACGAAGATCCCATGGTATTCCGGAAGCTCGCAGCATTGGTCCTGATAACCCCCAATTT	ndhH	E
M124314C	AAGGGAGTCTGTGCGCCAATATCCGCCATAAAAGGGCCAAGCCATAACAGATGAGAAGCTATACGACTCA	ndhH	E
M124636C	CGTGCATTGAGGGGTGGTGAGGTCCCATATTGACTATCATGAGGTCTTTTCTTGTAGCTGGTCCATTCAT	ndhH	E
M124709N	TTTTTCCTCGATTCATCTTTCCATGAATTGCTGAAAATGAAAATAAGTTCATAAAAATTCAAGATCTAAT	-	-
M124812C	CTGAGTTTTTGACTCCCGAATATCCAATTGATTAATTAATTCTTTATAACGCATTTTATTTTTCTTTGAT	rps15	E
M124920C	ACGTAGACCTCTTTGAGATAAATAGTCTTTTTTGTGCAATTCCAAATGTGAAGTAAGTCTTCGTATCTTA	rps15	E
M124995C	GAAACTGACTACTTGAAATTCAACGGATCCTCCATTTTCTTTTTTTTCTTCTTGCGAAATAACTGAGCTG	rps15	E
M125224N	TTAGCAATTCAATTTTTGAAAATTGTATTTAGATAGGTATACAAAAGTCTGGTATATTTCTGCATGCACA	-	-
M125346N	GGATTCATTTCTAAATCGAATAGATACGTCATTGAATTAATATCGTCTATCAGAATCTAAGAGAGTGCCA	-	-
M126299C	CCCGCAGAATCTTTTTGAAGATTTTTTGTGTGGTTTGAGAGAACTGAGTCAACACCCTCTTTGGCCACAG	ycf1	E
M127202C	CGCCATTTTTGGGAGAGTAATTTTGACCATCTAATCGGATATAAATCGAAGTTATAATGACCCCGTAACC	ycf1	E
M128968C	TCGACGAAAATCCCATTGCTTGGCATAGCGTATAATAGCCTGTTCCATTGGTTCGTCCTTTGGTTCGTCC	ycf1	E
P000001N	GCCAAGTGGATCAAGGCAGTGGATTGTGAATCCACCATGCGCGGGTTCAATTCCCGTCGTTCGCCCATAA	-	-
P000151N	CTTAGTGTATACGAGTTCTTGAAAGTAAAGGAGCAATAACCAATTTCTTGTTTTCTCAAGAGGATTGGTA	-	-
P000274N	GGGCTGATATTATTAACCGTGCTAATCTTGGTATGGAAGTTATGCATGAACGTAATGCTCACAACTTCCC	-	-
P000411N	ACATTTCTTCCTAGCTGCTTGGCCTGTAGTAGGTATCTGGTCCACCGCTTTAGGTATTAGCACTATGGCT	-	-
P000566N	ACTTCTAAGTTGATCAGGGAAACCACAGAAAATGAATCTGCTAATGAAGGTTACAGATTCGGTCAAGAGG	-	-
P000699N	AATCTCTGGTACTTTCAACTTCATGATTGTATTCCAGGCTGAGCACAACATCCTTATGCACCCATTCCAC	-	-
P000842N	GGTCGAGAGTGGGAACTTAGTTTCCGTCTGGGTATGCGTCCTTGGATTGCTGTTGCATATTCAGCTCCTG	-	-
P000978N	TATCCCTACCTCTGCAGCTATCGGTTTGCACTTTTACCCAATTTGGGAAGCTGCTTCCGTTGATGAATGG	-	-
P001116N	GATGATCCCTACCTTATTGACCGCAACTTCTGTATTTATTATTGCCTTCATTGCTGCTCCTCCAGTGGAT	-	-
P001268N	TGGGAGTCCCTGATGATTAATTATTAAATAAACCAAGATTTTACCATGACTGCAATTTTAGAGAGACGCG	-	-
P001393N	AAGATTAATCTAGATAACTAATAAAAGCATATGGATGTTGATATTGGTTGACATGGGTATATAAGTCATG	-	-
P001545N	AAGTAAATTATCGACTCCATCCGACTAGTTCCGGGTTCGAGTCCCGGGCAACCCATATTAATGATGATAG	-	-
P001673N	CCACTTTCTTAGTTAGAATCCTGTCTAGGGAAGTAACTGCGTTTTAGATGTATACATAGGTAAAGCCGTG	-	-
P001811N	TTTGGCCAATCATGAACGATTGGTTATGAAACCATGTATATGAGAATTTTACTTAATAAATCCTCACGAG	-	-
P001952N	AAGGTTAAATTCGGAATTATTGGAAGAATTCTTTACGGAGCAAGAACAGGTTCTTTCTTTGATCTTCCCA	-	-
P002096N	TTGCGTATATCCAGAAATCTTTCTCATTATTACAGAGGATCCTCAAAAAAAAAGAATTTGTATCGAATAC	-	-
P002239N	GCTACGCAGAAACTCGATACACTAGTTCCTATTATTACTCTGCTTGCATCATTGGCTAAAGCGAAATTTT	-	-
P002384N	TTATGTGTGGTCACAACCAGAAAGGATCTATATAAACCAATTATCCAAGCGTTCTCTTGACTTTTTGGGC	-	-
P002523N	CGGCTATCTTACGGGTCTTCAAGGATCCTTTAATACATTATGTTAGATATCAAGCAAAATCTATTCTGGT	-	-
P002659N	GGATACGAATCCATTTTCCTTTTTCTACGTAACCAATCTTCTCATATACGATTAACTTCTTATAAGGGCC	-	-
P002811N	GGGTGAAAGATGCCTCTTCTTTTCATTTATTACGGTTCTTTTTTCACGAGTATTGTAATTTGAATAGTCT	-	-
P002951N	CGCAAAATCTTATAATTTACGATCAAGTCATTCAATATTTCCTTTTTTAGAGGATAAATTCCCACATTTA	-	-
P003071N	AAACCCTTTTTGGGGGTACAACAACAATTTGTATTCTCAAATGTTATCAGAAGGGTTTGCAGTCATTGCG	-	-
P003211N	CATGATCATTTTTTAAATGGATCCATTTTGTTGGAAAATTCTGGTTATGACAAAAAATCCAGTTTACTAA	-	-
P003360N	TTGATAACCCAATAAATCCATTTATAGTATCCCCAGTTCAAATCAAATTTCAAATGGAGGAATTTCAAGG	-	-
P003491N	ACCAATTAGATGACAAAAGAAAAGAGAGGATAGAGAGTCCGTTGATAAGTCTTACCTATTTACGAGGTAT	-	-
P003646N	CTAAGTCCTAACTATTAGTTACTCTACGTTATGAGGTAGAGGGGAATGTGTAGAAGAAGCAGTATATTGA	-	-
P003772N	GAGAAATAAAAAGTAACGGGCTTATGTTCTTAATTTGAATCATTCCCCGATCTAATTAGACGTTAAAACT	-	-
P003927N	GAATGGAAAAAGCAGCATGTCGTATCAATGGAAAATTCTAGTAATATTTTTACCTTACTAGATTAGGCCA	-	-
P004059N	GGGTTGCTAACTCAATGGTAGAGTACTCGGCTTTTAAGTGCGGCTAGCATCTTTTACACATTTCTATGAA	-	-
P004193N	TACAAAAAATTACTTTTGTGTAATATTTGTATGATTTTTTTTTTATTGGAATATTTTGATTACGTCATGT	-	-
P004342N	ATTATAGGCGTTTTTCATTATTCACATTCATATATTGACAACAGTGTATCAAATAAATATAATCCGATCG	-	-
P004491N	CTTAATTCTATTTTGTTAGCTTTATCTAGTTAAATATAACTATATTTATTTTATATATATAAAATAAATA	-	-
P004616N	CGCCTACATCTTTTATGTCTATCTATGTTGATTATCTCTAGAGTGCCAATCCAATCCAAGTCCGTAGTTT	-	-
P004756N	CAAATTTGTACATTACCTCGGTTGATTTTGTTGCAATTTTATGAATAAATAAAAAGGGGGGGTTAAGTTT	-	-
P004891N	CCTTAAAATTCCGTCTTCGATAATGAAAAAAATCTATTTTGATTTTATTGATATAAATTGATCTAAGATG	-	-
P005049N	GGCAGGTGTTTTTACGGAACTTCACCTTAATCAATAACCGAAATTCCATTAATATTAATAAACGAGGGTG	-	-
P005176N	GAGATCTTCGTAAAGTGGGTTTTTATGATCCGATAAAGAATCAAACCTATTTAAATGTTCCTGCGATTCT	-	-
P005312N	AACTTTGAATTTCCTCGAGCCGTACGAGGAGAAAACTTCTTATACGGTTCTGGGGGGGGTATTGTTAATT	-	-
P005469N	TCCTTTGCGTGAGAGTTATCCAACTTGAGTTATGGGGATAAGAATGAGTTTTTTTTTCAAAAGAAAAACA	-	-
P005593N	TCAATTGTCTCAATAACTAAACTAGATCAGAATGAAGAATCGAAATAGATTCTAACGGAGACAGGCAAAA	-	-
P005750N	CGAGAATCCATTATTTATATGATTCTTTGATAAAAAGAAATCACAAAAAAATGGTATGTTGCTACCATTT	-	-
P005887N	AGGGCAGAGATCTAGGGTTAGTGTCAATCAATAAGTTAAAACTACTTCGTAAGTATAGGTTCGGTATACA	-	-
P006027N	TACACCCACCATTTTTAGGAATGAAGATGCTCTTGACTCGACATAGTTTGTTCGGTTGCACTGAGCTCTG	-	-
P006160N	GTAAAACTTCGTTTAAAACGATGTGGTAGAAAGCAACGTGCGCACTCTGAAGAGCTCATGCTACGGAGGA	-	-
P006297N	GAAGTATTGCTAAGACTTTTTCAAAAACTACCCATGTCATAAGAGTATAGATTACTATGGACCAACTAAC	-	-
P006440N	TTTATTTTATAGAAATTCCCAAAAATCTCTCCATATTTCTATTATATAGAAAATATCTATATATAGAGAA	-	-
P006576N	ATTTCAATCAAGTAAATCTTTTTAATGATTTCTTATGAGTCCTTGGACTCGAAGAAGTGTGAAACTCGGT	-	-
P006729N	TTGATTTTAGGGAAAGATTCTTGAGTCTCTTAAGTTAAATAAACTGGGCAGAAAATGCTGATATGTATGT	-	-
P006871N	CTGCCCGAATCTTATTAACAAAGAATCAAGTTACATATGTAACATATTATGTATTTCTTTTCACCTCATT	-	-
P006993N	AGCACCTCCGAAACTAGTCCAGTCCCCCGTAGGATCCTTTTTTGATTTATGATGCATCTACTCGATCTAA	-	-
P007147N	CGAAGGTCTTGTGTTTTTGGCACTAATGGAATTCAATCAATGGTCTTACGAAACTTAAGACCTATTTAGC	-	-
P007278N	GATCGAATGTTATTGTTCTTTATTATTTTCTTATAATGATGCATTTAAGAAATGCGAAAGCCTCTCTTAT	-	-
P007423N	GTCCCGCTATTCGGAGGTTCGAATCCTTCCGTCCCAGAGTATGCGTCTTATATATAATAATAGTATATTA	-	-
P007563N	ACGTATCAAAATCCGAGCAACAATCTAATTTTTTCTATAAATATTTGTACTGGAATTGACGACTAACCAC	-	-
P007707N	AAACCTTTCTTTGATTTGAACTCAGCCAATCAAAAATCCTTCAATTCTCAAATAAAACGAGAATCGAAGA	-	-
P007928C	TAGGCCTCGGGCAATTTGGCGACGAAAAAACTACTTGAATAAAGGAAAGAATTAAGACAGATACCGATGA	psbK	E
P008018C	AAGCTTACAGCAGCTTGCCAAACAAAAGCTAATAGAAAAAAGAATAGAGGTATTACTGGCATAACATCTA	psbK	E
P008159N	AAGGATTTCTATATTGGATTCAACTTAAAGCTTCAGACTGTATGTACAACTTATCTGATCTTATAACTAG	-	-
P008282N	TGATTACTCAAAATTGGATTTCATACCCACAATTCTATATTGTGGGGGACTCTAACAGGGTCGTTCAAAG	-	-
P008504C	CCCGGATTACGTCCCGGGTCATTAGATAGGAATCCGAAAATGAAGAGAGAAACAAAGAATATTACTACTG	psbI	E
P008609N	CTTGGTATTTTTTTATAGTTGAGGAAAGGTGTGGAATAGATAAAATGTTAAGAACATTTCAAAATCAAGC	-	-
P008700C	CTGAGTGGACTAAAGCGTCGGATTGCTAATCCGTTGTACGATTTTTTTGTACCGAGGGTTCGAATCCCTC	tRNA-Ser_(GCU)	E
P008832N	CTATATCAATATAATTATATATCTATATAATAAAGGGGGGAGATAAAGAAGGGCTTTTTTCAAGCCCTTT	-	-
P008975N	GATATCTCTTCTTTTGAGCTGAGCCCTTATCTAATCAAATCTAATTTATCTAAATGGAATTCCTAATAAA	-	-
P009129N	AAAGCCCGGCTAGGTACTGACCAGGCCAGGCCGTGGAACTAAAAATAAAAAGAAAAGGACTTTTCGGATA	-	-
P009270N	TTCTATATCATCTTTTTCTGTATCATAGGAATTGAAATAATAAATCTTCTTAGGATTCTTGTTGTTTCTA	-	-
P009407N	TTATTGCATATAAATGGACCTTTTGTCGAAGACGAAAATAAGTCGTATTAAAAAGAGGACTCATTTTAAT	-	-
P009487C	TCCTGGTTGTCACAGCTTGTTCCTTGGAGCTCTCAGGCTGCCAAGGGTTTTACCACTAAACTATATCCGC	tRNA-Gly_(UCC)	E	23/23+nonspecific sequence adaptor	possible cross-hybridization of the genome-specific part of the probe to position 38583-38605 on plus strand (21/23, MM:2/23, G:0/23)
P009568N	ATTTTTCCTCGAATCTTTCATCGAGAGGTAAAGGATTAAATCCTTTTAAGAAATAAAGTTTTTGATCGGA	tRNA-Gly_(UCC)	I
P009712N	GAAAAAATTCCACCTTTATCCATGGATCTCTTATTCCTTCAATTGGAAGTATTGATCCAATTCAATAAAA	tRNA-Gly_(UCC)	I
P009850N	AGGAAAAGTAGTTTGTTTCCGCCGAGCTAAAAAACGATGTCGACGTCTCTAGTAAACCAAAGAAATTGTT	tRNA-Gly_(UCC)	I
P009992N	TGCCATCCATAACATCTATGTCAGCCTTTCCGTCTGAATGATTCAAAAGAACCCGCTTTATAGATGATCC	tRNA-Gly_(UCC)	I
P010123N	TATAGTCGACGTTGATTCATCATTTTGAACTGAACGTCTCTAATTCAAAACCGAACGTGAAACTTTGGTT	tRNA-Gly_(UCC)	I
P010195C	GGAGCTCTCAGGCTGCCAAGGGAGCGGATAGCGGGAATCGAACCCGCATCGTTAGCTTGGAAGGCTAGGG	tRNA-Gly_(UCC)	E
P010270N	AATTTTTTTTTGAGTAATTCCATTATTAATTAATTTCTATTTATAAATTAATTAATTTATATTTAGAATA	-	-
P010396N	CGTATTTTCACCTCTCTTGTTCGTAAAAAAAATGTGTGAGAATTCCGGAAATTGCATATTCAATTCAATG	-	-
P010489C	TGCGTCCAATAGGATTTGAACCTATACCAAAGGTTTAGAAGACCTCTGTCCTATCCATTAGACAATGGAC	tRNA-Arg_(UCU)	E	48/48+nonspecific sequence adaptor
P010589N	TTAATAAATAAGCGTCTCGTATTCAAATCATTCAAAATACCTTTCCTTTCTTGACATGATATAGAAAATT	-	-
P010744N	GGAATTTGAATATCCTTCCTACTAATATCTTATCTTCAAATAAAACAGAATTGAATTATTAGTTTATTTA	-	-
P010867N	TATATCAATATGAAAATGAAATGTAAATACAATTAATAAATTTTTTAATAAAAAAAAAATAAAGTGAAAA	-	-
P011006N	AGAACTTTAAAATGTTAAAATTGAAACATGAAATAATTTCATTTTTTTCATTTATTAGGTGTTAGTAGGT	-	-
P011145N	TCAAGAAATAATCTCTTCCACGAAGACATTCACCCCTGAAGCGGAAGTCCTTTTGAAAGAAGCTATTCAG	-	-
P011290N	CCCAATCAGCACCTCTCACGGTAGATGAACAGATAATGACTGTTTATACCGGAACTAATGGTTATCTTGA	-	-
P011436N	CATGAAACAAGTAGCCGGAAAATTAAAATTGGAATTGGCTCAATTTGCCGAATTAGAAGCCTTTGCGCAA	-	-
P011585N	GATGTTTCAGCTTATATTCCTACTAATGTAATTTCCATTACCGATGGACAGATATTCTTATCTGCCGATC	-	-
P011722N	GACCGCCGGGCCGCGAAGCTTATCCGGGAGATGTTTTTTATTTGCATTCACGCCTTTTGGAAAGAGCCGC	-	-
P011862N	GGCTACATTACAATACCTTGCCCCTTATACAGGAGCAGCTTGGCTGAATATTTTATGTACAGAAAACAGC	-	-
P012005N	CTCAATCAACAAGGGCAAAATGTAATATGTGTTTATGTAGCTATTGGTCAAAAAGCATCTTCTGTGGCTC	-	-
P012142N	TGAGACGTTCCGTATACGAGCCTCTTCAAACAGGACTTATTGCTATTGATTCGATGATTCCTATCGGACG	-	-
P012282N	GGGAAGAATTGTTCAGATACCAGTAAGCGAGGCTTATTTAGGTCGTGTTATAAATGCCCTAGCTAAACCT	-	-
P012418N	AAGTAATGGCAGGTGAATTAGTAGAATTTGAAGAGGGTACTATAGGCATAGCTCTCAATTTAGAATCAAA	-	-
P012555N	GGAAACCATTCGAGCAGATGAAATTAGTAATATTATCCGTGAACGTATTGAGCAATATACTAGAGAAGTC	-	-
P012701N	AGTTGTTTGGACAACGAGTTACATTTACGTACCATCAGTGCTAATATTGGCATGTTTGGGACGATGAAAG	-	-
P012834N	AACTTCTAAAAGTTTGGAACAATTAGAAAATTATAAAAATGAAACTATTCGTTTTGAACAACAAAAAGCG	-	-
P012973N	CAGAAGAACTCCGTGGGGGGGCCATTGAACAGCTGGAAAAAGCCCGGGCTCGCTTACGAAAAGTCGAAAT	-	-
P013109N	CAAATGAATCGAAAGATTCATGTTTGGTTCGGGAAGGGATCGTCGAAGTTTTGAAATGAATGGAAAGACA	-	-
P013249N	TCGGGTCTTGGATTAATGATCCATATTTTTTTTTATTTTTCTTTGTGGAATATGAATAGAGAAAAGAGGA	-	-
P013386N	TTTTTTCTTTTTTATCGAATGCTGAATCGATGACCTATGTTATGTATAAAGTAAGAAAAATTCTTTGGAT	-	-
P013545N	CGTAGCATGGTACTCTTTCTACTACTATATTAATACATAGTTAATACATAAATCGTTTCAAATAGTTGGG	-	-
P013685N	CCGCGAATTACTTCTGACAAAATGAAGAAATCATATTGAAGAACCATAGCATTTCGCGATTCATTGGTAA	-	-
P013825N	AAATCCAATAAATCTAAGCGTAGTGCTTGGTGTATTGATTTTTTTTGGAAAGGGAGTGTGTGCGAGTTGT	-	-
P013946N	ATAGATAATTAGTTTTATCTATAAAAGGAGATCATATGAAAAATGTAACCGATTCTTTCATTTCTTTGGG	-	-
P014103N	TGAGGATGAGGCATTAGCATACTGACTCGCCTTCTTCCTTCCCTTTCTTAGTCCAATCTCGAATGGAACT	-	-
P014228N	ACGTATTTTTTTTCGTATTTTATTTACTTGGATTTGCTGCTCTTGCTGCTTTTTCGAATTATATGAAGCT	-	-
P014372N	TCGCGAGACAACCCGAGGCGGAGGGAAAAATCCGAGGTACTTTATTGCTTAGTCTGGCTTTTATGGAAGC	-	-
P014505N	TAGTATGAGGAACTTATCATGAATCCACTGATTTCTGCCGCTTCCGTTATTGCTGCTGGATTGGCCGTGG	-	-
P014648N	AAAAGAGAGATTGAAGTAGTTTGAACGATTCAATAATATTATTACTTCAATTCGTAATTTTTAGTTGGAT	-	-
P014804N	GGCTGTAATGTAATTTTGAATTCAATATTGAATGAATAGAGAGATTAAATCAAGAAAAACAATGAAGAAT	-	-
P014939N	TGGTTGACGTTAGGGAAGAAACACATGTATATGTTATATTAGATATTAACTAGTTATATAGGAACTAAAG	-	-
P015065N	TGGGTAGGGTAGAGTAGAGGAGAGTGGAGTCAACTAGATGTATTGAATCGAATTGCTATAAGACAACCCT	-	-
P015209N	ATTACATGAACTTAGATTAATAAAATATTGATATTTCTATGCAAGGATTCGGACTAATAAATTCGTTCAT	-	-
P015364N	TCTACTTAGGGAACATAAATATACAAATAATCGAAAAATAAGGAAGGTATATACTATCTAGGGAGTAAGA	-	-
P015502N	GTGGTATTCAAGCTCTTATTTTTGCAACTTTAGCTGCAGCTTATATAGGCGAATCAATGGAGGGTCATCA	-	-
P015638N	GATTTCACAAAACCCCTATCACTTAGTTTTCGACTTTTCGGAAATATATTAGCTGATGAATTAGTAGTTG	-	-
P015784N	CCACAAATGATATAAATACTACTGTTGCTTTAGCTTTACTCACATCAGTAGCATATTTTTATGCGGGTCT	-	-
P015925N	GCAAAACTCAAATTGGCGAAGAATATGGTCCATGGGTTCCCTTTATTGGAACTATGTTTCTATTTATTTT	-	-
P016049N	ACTTCTTGGGTTGTAATTGCTATCTTATTAGGTTCAGCCATTATAGCTGTTCGTAATCCACAAACCATTC	-	-
P016196N	GTTCTATTTCTTTCAGAGGGCAATATGAATATTCTATTATGTTCTATCAACACACAAAAAGGGTTATACG	-	-
P016332N	GTTACTATTCCCGAATCGCACAAAAGAGATAAAAAAAACTAGGGATATTCTAATGTAATAAATTGGTATC	-	-
P016469N	AGCTTCAATCCGATTAATTCTTAACAAATTAGTATTTGCTATTTCGGAGGGTCGTTCTAGCTCTATACGA	-	-
P016610N	TGTAATAATCGTTGATCAACAAGAAGAATATCGGGCTCTTCAAGAATGTATCACGTTGGGAATTCCAACT	-	-
P016749N	TCAGGGACTTGAGAACGGAACAAAAGACGGGGGGACTCAACCGTCTTCCGAAAAGGGATGCCGCTATGTT	-	-
P016890N	TCTTAATTGTTGGTACCAAAAATAAAGCAGCGGATTCAGTAGCCCGGGCTGCAACAAGGACTCGGTGTCA	-	-
P017043N	TTGGTCATGGTACTAGGAAATGGAATCCTAGAATGGCACCTTATATCTCTGCAAAACGTAAAGGTATTCA	-	-
P017185N	AAGGTTCCATGGGAACAATTATTTATTTCTATTTCAGCTCGTCTCTTTTTTTAAGAAAAAAAAGCGAGGA	-	-
P017319N	TTTAATGATTCATAAAAGTGGAGTCATCCTGTTAACTAGCCGCGTTGATTTGGTAATAAGATAATAACGA	-	-
P017453N	ATATTCCTTTAGAAACCCCCCCAAAAAAAATTTTCGAGGGGGAAATGAGAGATATTTTGTTCCACCACAA	-	-
P017589N	CGAGTTTTAGCAAAAGCCGCCCTCCGAGGTCGTATCGATTGGTTGAGAGGTTTGAAAGAGAACGTTGTTC	-	-
P017739N	CCTGGAGAACTCATTGGGTTGTTACGAGCGGAACGAACAGGGCGTGCTTTGGAAGAAGCGATCTGTTACC	-	-
P017882N	GTCGTATCTCTTTGGTTAATAAGATCCAAAAGGTTTATCGATCCCAGGGGGTGGAGATCCATAATAGACA	-	-
P018008N	TGCGTTCGATTGATTCAATATCGATGAGCCTAGAAAAGAGAATTGAGGGTTGGAACGAGCGTATAACAAG	-	-
P018147N	GCCACTTCAGGAGCAACTGTTCATCGCCATTATGGCGAAATCCTTTACGAAGGAGATACTTTAGTTACAT	-	-
P018285N	ACACCTACAAGAATTAGTCTTGGACAGTTTTTTTTTGAAAATGTATGTATAGCCAAAAATAGACCACACT	-	-
P018437N	TAAAACAGATTTTTCAAGTACTTAAATATTATTTAATGGATGAAAACGGGGGGATTTTAAATTCCGATCC	-	-
P018584N	AATCAAGTAAAAAGGATCCTCTAATTTCAATTAGGAATTCGTTAGGACCTTTAGGGGCGGCCCCTCAAAT	-	-
P018718N	GAGTCAAAATCAAGGAACTATTCGTACGTTGTTGAATAGAAATAAAGAACGCCAATCTTTGATAATTTTG	-	-
P018865N	AATAGACTTAGGGAAATCCGATACTGCGTATATCAGAAAAAGGAAAGATCCGTCAGGTTCAGGATTGATC	-	-
P018999N	GGCACAAGCATTCAATTAGTTCGGACTTGTTTATTGTTGAATTGGGACCGAGACAAAAAAAGCTCTTCTA	-	-
P019136N	TCATATATGAACTAGCCGACGGTATAAATTTAGTCAAACTTTTCCCACAGGATCTATTGCAAGAAAGGGA	-	-
P019274N	CCCGACACAATGGGATCTTGATACCACCAGAAAGAGTAAAAAAAAATTCTAAGAAATCAAAAAAATCGAA	-	-
P019419N	AGTATCATTGGAGTAGCTACACGACTAACTTTAAGTATAAGAAGCCGAGTAGGCGGATTGGTCCGAGTGG	-	-
P019551N	TTGATTGAGTATCGAGGAGTCAAAGACTTTAAGCCAAAATACCAAATGCAAATGAAAGTGGATCGATTTT	-	-
P019686N	GAAATACCCATAAATGGTATTTTTCGTAGAAATAGTATTCTTGCTTTTTTCGATGATCCTCAATACAGAA	-	-
P019834N	TACGGGTCAATCTAATCTCACATATCCTGCTATTTTCCATGGTAATTCTGATTTATTGGCAAAGAGGCGA	-	-
P019965N	GTCGAAAGAAGATATATTTCTAGCCTTTCAGTAAATAATGATAAAGTGGGACAAAAATTTTATGGTCCGG	-	-
P020122N	CGACGTGTACCATGCACCCGAATTTACATATAGTAATGTCCATCTCTTACCAAAAACAAGTCATTTATGG	-	-
P020263N	ACTTTTAGTTCAAAACGATCAATATGTAGAATCAGAACAAGTGATTGCTGAGATTCGCGCGGGAACATAC	-	-
P020395N	ATTCAATGAGGATTTGGTTCATCCCACACGTACACGCCATGGGCATCCTGCTTTTTTATGTTATATAGAC	-	-
P020534N	GAGAAGCCGTAGGTATTATTGCGGGTCAATCTATTGGAGAACCGGGTACTCAACTAACATTAAGAACTTT	-	-
P020671N	TGGACTTATTAATCGATTCATAACCTTTCAAACACAACCAATATCTATTCGGACTCCCTTTACTTGTAGG	-	-
P020819N	GTGGAACCATCCGAGGGATTTTAGTGAGTCCTGGAAATAGGATGATTCCGGAAAGAATTTTTATCCAAAC	-	-
P020945N	ATATAATTTCTTGCTACGGAGCGCGGAAAGGAGTTGTGGATACTGCTGTACGAACATCGGATGCTGGATA	-	-
P021095N	TCCATATAATGTCTTTTTCGGGAGCTCGAGGAAATGCATCTCAAGTACACCAATTAGTAGGTATGAGAGG	-	-
P021227N	AACACCATCATTATGGAAACGTACACGCAGTAGAAAAATTACGCCAGTCCATTGAGATATGGTATGCTAC	-	-
P021374N	CATCACACATCCTGGATCAACTAAAGACTCTGGGGTTCCAGCAGGCCACTGCTACATCCATTTCATTAGG	-	-
P021512N	TGTCGAACCCCACTCAGCGTAATATGGAGGTACTTATGGCGGAACGGGCCGATCTGGTCTTTCACAATAA	-	-
P021646N	TCACTCAGCTAAGTAATTATATGACACCGGTATGAATTTTGTTCTCTCCGGTTCAACTAGGACCATAGGT	-	-
P021790N	CTAATAGTCAAAAGTATAAAAAAAGAAATTCTTTGTATATACATTCGAACCACTGTTGGTCATATTTCTC	-	-
P021938N	TGGAGCTTATCGCCAGAAAAGGATCAATTTAGATAGTCCTTTGTGGCTCCGATGGCGACTAGATCAACGC	-	-
P022081N	GTATTAACGAGCGGGAATCGCCGAGGTATTTGTGCAAATCGGTATAATCCATCTAATCGCAAAAATCATA	-	-
P022217N	GGCTGTTCATGTACCTTTATCTTGGGAGGCTCAAGCAGAGGCGCGTTTACTTATGTTTTCTCATATGAAT	-	-
P022353N	TATTGCTAAATAGAGCGCCTACTCTGCATAGATTAGGCATCCAGGCCTTCCAACCTATTTTAGTGGAAGG	-	-
P022499N	CGCAATAGAGCTTTTCCAGACATTTTTAATTCGTGGTCTAATTCGACAACATTTTGCTTCGAACATAGGA	-	-
P022626N	TAATTGAAGGCAAAGAGGGAAGATTTCGGGAGACTCTGCTTGGCAAACGGGTCGATTATTCAGGACGTTC	-	-
P022777N	CTATTAACAACAAGTAGATCTACGCCAGGAGAATTAGTAATGTGTCAGGAGAAATTGGTACAAGAAGCCG	-	-
P022907N	TTTATGTCTATTACCTGTTCTTCCTCCCGAGCTGAGACCGATCATTCAGATAGATGGGGGTAAACTAATG	-	-
P023059N	TCGTTGGTAGAATGGAAAGAATTAGGCGAAGAAGGACCCGCAGGTAATGAATGGGAAGATCGCAAAGTTG	-	-
P023198N	CCAATCCTGGAAATACAGCATCCCACTTTTTTTTACTACCCAAGGCTTCGATACATTTCGAAATCGAGAA	-	-
P023327N	AAAGAAACTTTCACGTCCGATTTTGAAAGGGGGAGATCCTATAGTATCCTATCCAAATTTTTCTTTTGCT	-	-
P023479N	AAAGAACTCAGAAAATTGAAATAAAAAAGCAAAAGAATCAATGTAATGTTCTTTGGTCTTAATTGAGAAC	-	-
P023619N	GAATTCCAAGATACACTCCTTATTAATTTTCATTAAGGGGATTCGTCATTCCAAGGGAAATAGACTACTC	-	-
P023756N	AAGCAAATATGTCATGGTTAAAGGAGTCTATCCATCGCATATAGGCTTTAAGGACATCGTGGCATAACCG	-	-
P023897N	AAGGGGAATTGGTCTATGGTCGATTCAGTAATAAATAATAAATAGGAATTTTTAGTTCTACCTCGTGAAG	-	-
P024032N	TTTAAGATTCAGAATGAGAAACTGTCATCCCATTCAATCGAATTGGGATGCCCCGGATCTGACATGTGTC	-	-
P024166N	ACTGGCATGCCCAGTAACCCATGTGTGGTATTTAAAACGTCTTCCTAGTTATATCGCGAATCTTTTAGAT	-	-
P024314N	GAATTTTTGGGCCTATAAAAAGCGGGATTTGTGCTTGTGGAAATTATCGAGTAATCGGAGATAAAAAAGA	-	-
P024449N	TAGTTTCTCCTCAACAAATAAGTGCTTGGGCCAATAAAACTCTACCTAATGGCGAGATAGTTGGAGAGGT	-	-
P024604N	TCGTTCGAGAATTACGATCTTTGGCTTTGGAACTGAATCATTTCCTTGTATCTGAGAAGAACTTCCAGAT	-	-
P024739N	GGGTTGCTCATATTTTACAAGAGATGCTTACTTATAAATCTGATCATATTAGAGCTCGGCAAGAAGTACT	-	-
P024866N	GATGATAAAATACACGGACGTTCCAGTGGACATTATGCACTTGTTACACAACAACCCCTTAGAGGAAGGG	-	-
P025015N	AAGCCAGTAAGCAAACAGCGAAGTCCCCATGGGTATTTGAACCCGAGTATCCGGGAAAAAGCAGAATATT	-	-
P025152N	AATGAATGTAGGACAGATATTTGAGTGCTCACTCGGGTTAGCGGGGAGTTTGCTAGATAGACATTATCGA	-	-
P025296N	TGAAATCAAAGTAGGCGATAAGGTAGCGGGAAGACATGGAAATAAAGGTATTGTTTCAAAAATTTTGCCC	-	-
P025435N	AGGTATCCACTTCAAAAGAAACCTGTCTAAAACTACCTATCGGCGGTAGGGGTCGAGTTATTGATGTGAG	-	-
P025568N	AAAAATGGAATTGTTATGCTGGGATCGTGGGTGGAGACGGGCGATATTTTAGTAGGTAAATTAACGCCTC	-	-
P025710N	CGAGCGTTTGATATATGAAGATATTTATACTTCTTTCCACATACGGAAATATGAAATTCAAACTCATGTG	-	-
P025862N	TCCCAGGTTCACCAGGGTAAATGCATAAAAAAAGGGCAAATTTTAGCGGACGGTGCTGCTACAGTTGGTG	-	-
P025991N	GCCGAACACGGGGGAAAGATCATTTATACCGATACTGACAAGATCATTTTTTCGGGCAATGGATATACTC	-	-
P026138N	CCTTTTATCGAACATAATGATGCGAATCGTGCTTTAATGAGTTCTAATATGCAACGTCAAGCAGTCCCGC	-	-
P026282N	TCTTTGGCACTGAATCCAGGTATTCAGGAAGAACAGATTGTTCCAGCTCGATACCGTCAAGAATTCTTGA	-	-
P026405N	AGGATTGGTCATTGGGGATCTCTAGAAACTCCATTTTATGAAATTTCAGAGAGATCAAAAAAAGTGCGGA	-	-
P026552N	AGTTATTTGGGCCCAGGAGGATTGACAGGGCGAACTGCTAGTTTTCGGATACGAGATATCCATCCTAGTC	-	-
P026685N	ACCGACTCCTCAGAATTTGGTAACTTCAACTCCATTAACAACCACATTTGAATCTTTTTTCGGATTACAC	-	-
P026832N	GGGTACACTTGACGATATGAATCATTTGAAAAATAAACGGATTCGTTCTGTCGCGGATCTCTTACAAGAT	-	-
P026969N	AGATGTGAATTAGGAAGGATTGGTCGACGAAATCTGAACCAGAGACTTAATCTTGATATACCTGAGAACA	-	-
P027111N	CCTGAATGATAAGGAGAAAAAAAAAATTGGATCAAAAGAAAATGCCATTTTGGAGTTTTATCAACAATTT	-	-
P027246N	TGATCGAAAAGCAAGGATATGGGCTCGTGTGAGTAGGAAACAGAAAATATCTATTCTAGTTCTATCATCA	-	-
P027391N	TAGTAAATGGACTATACCGAATTGTGATCAGTCAAATATTGCAAAGCCCCGGTATCTATTACCGGTCAGA	-	-
P027529N	ATGCTGTATATGAATCACTCACATATTCTTCTGAATTATACGTATCCGCAGGATTAATTTGGAAAACCCG	-	-
P027682N	AGATACAATTTGAAGGGTTTTGTAGGTTCATTGATCATGGCTTAACAGAAGAACTTTCTAAGTTTCCAAA	-	-
P027813N	AATTCCATCATTGCTAGATCGATCCATTTTATGATGAATAAGCAAATAATGGGATTTTTTTTATAAATGG	-	-
P027954N	TCATTTGGAGTTGTTGCAAATTCCAATTTCATTTGAGTATCAAAGTCTCTTTATTCCTACGTTCATATGT	-	-
P028105N	ATTCTATATTGTTTCTGCAGATCAAATCCTGAATCTATTTATAGTACCCAATCGGATTGGAATACCATAA	-	-
P028232N	ACTTCAATCGGATTCTACGAATCCTACTAAAAAAAAATATAGGTATAGGTAAAATATCTCTCTTGTATGC	-	-
P028377N	TTCATTATCATTAAATAGAAAATAGAAATTTTTGATAGAGTACGACATGTGATGTCCCCCATAGAACTGT	-	-
P028509N	GCGATTATGAGGATATGTAAACCCCAGAACATAAACGATTACTATTATCTAAATCTAATTGGTTATCTTA	-	-
P028665N	CAAATTCGGTTTCCCTAATGATATAAGAAAACAATCCCAAAATGGATACCTTACCTAAATAAATAAAAAT	-	-
P028788N	TTTCTATTCAAAGAAAAAAAAAATGTGGATTTTCACTCACAAAAGAAAAAATTCAGGACAAATGGGAACC	-	-
P028957C	TGAGGCGACACCCGGATTTGAACTGGGGAAAAAGGGATTTGCAGTCCCCCGCCTTACCGCTCGGCCATGT	tRNA-Cys_(GCA)	E
P029095N	TAACGTTTTAGAGAACCCCAACGATGCTTAGAATCAAGCAAATCTAAAGAGGCTTTTCTTCTGCTGGAAA	-	-
P029234N	ATTCTATTCCCTAATTCAAGACCCAATGAGTAGACACTACATTAGTAGTAGTAGTCGAAGGGCTATCATC	-	-
P029357N	ATTAAAATAAAAAAAAAAGACAATTATCCATTCAATATAATATTGATTGAATGCTCGAGTACTCAGATAC	-	-
P029516N	AAGATAGTATCTATCACATAACCCTACTATTATTCCTTTCTCATTTGATCTAATCTTTACTGTCCCCCGA	-	-
P029639N	GGCAGAAAAACTCTTGGAAGTATCAAAGGAATGTTAGTAACATGTAGGAATAATAAGACCTAGTCTTTCT	-	-
P029792N	TTATTCACTAATAATAGTGGAATCACTAGCGCATAGTCAAAAAGAGATTCGGGCACAACACCATTGATGA	-	-
P029935C	TCTTCCCCATACTACGAGGGAAAGAGAAAATGTAAAGACTACCATTAAAGCAGCCCAAGCGAGACTTACC	ycf6	E
P030019N	AAAAGTTTTGCAGAATGATCTATAAAATAAACCAAAAACAATACAGTTTTTTTTTTTCAATTAGTAGTAC	-	-
P030170N	CCCCGAGGTACTATCTTATTATGAGGTAGTATATTATTATGCGTAGTATCTCATTGGACAACCACTAATG	-	-
P030308N	CCCCATCGTTATTTAACGTTTGAAGCATGATATGAAATGAGTTCCCTAAAACAAGAAAAAATCCTATTTT	-	-
P030448N	ATCTGAAATCAAATAATCGAAAGGCCACTAATCTTTTTTTAGCATTCGAAAGAAGTAATTGATTGAGCAG	-	-
P030596N	GATCAATTTGAATATAGATGAATATACAATATATATCTTTCTATTTATATATAGATATCATATCAATTAC	-	-
P030736N	TATCAGTAGTCTACGAGAGAAGTATTCTATGAGATCCGATAGTATGGTAGAAAGAAATATATGAATCCTT	-	-
P030872N	AATATACGTAAAAACAATCAGTCAAAGTGATTAATTTGAATTAACCTTGCCGTTTTAGTTCTTATCAATG	-	-
P031004N	TTATCATCTCTATGGGATTAAATCCCGAGTTATTGCGAATAAAAAATGAAACGATGATATTATGGAAGTA	-	-
P031155N	TCGGTATGGATAAAAGATCTTCCTATGTTATACTATTCAATTCTCGACGATGAATCGATTTGATAGCTCC	-	-
P031295N	AGGTAGTCTGATGAGACTTCATCAGATGATTGCATTGAATAAGAGGGCGGTAGATTATAGAAAAGGAAGA	-	-
P031423N	CTTTTTTTTAAGAAGATTTCATAAGTACAAAAAAAGGAAGGAGTTTAGTTCGAACCTACCTCTTTTTCCT	-	-
P031558N	TTCACACTTAACTTTTGATATATACGTCCCACTACTAATTCAAGGAAAGAGGATATTCATACAAACAAGG	-	-
P031714N	AAAGGGAATTTGGACCGATACAAAATAAAGTTTACATAGTAAACTTTGATCTAATTTTTCGTCTTAAAGC	-	-
P031848N	TATGTGCCATATGTGAATTACTACAATTATTGGTAGCATCATATTCAGGATTCGAAGGCGTACTGGGTCT	-	-
P031993N	CTTCCCTTCCTGTGAAAGAGAGAACAAATAACATAACGTAATTTTATTCCAAACGGGATCTCTCTGATTT	-	-
P032126N	TATGTTGTACACTTTATTTCCCTGGGATTGTAGTTCAATTGGTCAGAGCACCGCCCTGTCAAGGCGGAAG	-	-
P032258N	TCTCACACTAAAGTCCATGTCTCCGCGCATATAAATCTATTACTCTATTACTCGCGTCTCTGTCTGGTAG	-	-
P032416N	CGTATCCACCATAAAATGATATAACCTATTTGTCCTTCTACAGAAATGCTTGACTTGATATGAAAGAATA	-	-
P032545N	TCATGGATTATCAACAAGCTTGGAATTGATTCTTCCCGGGTCGATGCCCGAGCGGTTAATGGGGACGGAC	-	-
P032677N	TACTATGATCATAGTATGATGGCAGTCGGGCAAGTATGCCCCCATCGTCTAGTGGTTCAGGACATCTCTC	-	-
P032834N	ATTATATGGGGAATGGTGATTAGAATGAACGATTCATAAATAGAAATCACAAATAAAAAAATTTCGATGG	-	-
P032976N	TATTCTATAATAAGTAATATAACTATATATTCCAACTTTGCAAATTTATGTATATTATTTAAATTAAATA	-	-
P033116N	TATGGCAGACCAATCACTTCCCGAAGGGTACTAGCCTTCGTATTATTTAAATAAAAAAAGAATATTTTTT	-	-
P033237N	AATTTATCGTTTTTGAATTTCTTGGCTTAGTGTGAGATCGAAATATACCTAACCTAATCTTAACAATGAG	-	-
P033395N	TTAAATTGATGAGCCCCATCCTAACGAAATGAATTTGATTCATACATGTACACACACGAATTGAACATAG	-	-
P033517N	TATCTTATCCACATAGTCGCTCATTGAGGAACTGGATTTATCTAATGAGTATAGGTAAAATGGTTTTTTA	-	-
P033684C	AGCCCCTTATCGGATTTGAACCGATGACTTACGCCTTACCATGGCGTTACTCTACCACTGAGTTAAAAAG	tRNA-GGU	E
P033799N	GAAATTAAAATTATACGGTTTGTACTTTTTTTATTACAAAAAAAAAAAATATGTCGTCTATTCTCCCCTC	-	-
P033944N	CTAGAATTTTATTCTAGAATCAAAATAATAAAAAAATGTGTCACTATAGAATTTCGAATTTTTAGTTTCT	-	-
P034080N	TTGTTGATTTCGAATCTTTATAATTGATTGGAATAATGGAAAATAGGAATATTTTGGAATTCAAGGAAAC	-	-
P034220N	GATTCCTGTGTGTGGAGTCCAAATAAATATGAAAATGAAATAAAAAAGATCCACTGTTCTAATTTCATCC	-	-
P034358N	TGGAATCAAAGAAAGATATTTTTAAACGGCTCATATGTTGTGACTTGGAATAAACGTTTCTCTGTGGAGA	-	-
P034516N	TGGAACATATATTGAATATGTATCAATATGGAAATATTTGGCACATGGAGCCATGATCTGATATATAATT	-	-
P034637N	GTTTCGAATATAAAAATCATTTTTTGATTGATCCAATCCATAACCTGACCTAGATCAATATTATAAACTC	-	-
P034963C	CATCCTTCCAAATAGGAACTTGCCAATCCATGGGTATACCATGAAGTTACAAAGGTTGTACCTGTAAACC	psbD	E
P035095C	GCAACAAAAGTCCACAGACCACCTAATTGACACCAACGAGTAAAATCTCCTTGTGCTTCAGGGCCCCATA	psbD	E
P035435C	ACCATCCCCATCCTCAAATAAGGTATTTTCTACGGTAGCACCATGAATAGCGCATAGCAGAGCAGCGCCC	psbD	E
P035670C	CCGCTGCACGGATTTCCTGAGAAACGAAGTCATAGGCACGTAGGTTCAGGGCCAGACCAACTACTCCAAG	psbD	E
P035876C	GCATTCCCGGCCCACCAAGCGAAACCGGTGGTTTCTTGGTCACGACCAGCTAAAGCTAAAGTTCCATTAA	psbC	E
P036363C	CAAGTTGGTAATTTTTCTTACATCTCCCCCCCCGGGAGCCCAGGTATCATATACGCCCCCAAAATAAAGA	psbC	E
P036577C	AAGACAAGTAAGCTTCTCCAGACCATACAAGTGCGCGGCGAGCCCATGCAAAGGGTTTAGTTAAGATATG	psbC	E
P036902C	TTTTTCAGTCTACTCAAGTCCAAACCATTAGGACCCCTTAGTGGTTCTAACCACGGAGCACGCAGATCCC	psbC	E
P037251N	ACCCAATCTGTCCAACCTGATATGTATGGTGGAATCCAATTGATTTTTACTTCAAGCATTAGATCGCCTG	-	-
P037402N	CGGCGAATCAATTTGTTTCTTTATTTTATTGGGTTTGCCCGGCTCAGTATCATAAAAGGGAATGGCTCGG	-	-
P037551N	AATGTTCTATTCGATGGGATGGAATATAAATAAAATAGAAATTATCTTTCGGAGAGATGGCCGAGTGGTT	-	-
P037691N	GGGATTGAGGGTAGCTTTTTTTACTTCACAAAAAGGGGTATACTGGATCATATATATCTATATGTATATA	-	-
P037821N	CCAACAAAATATACCATTTGATCCCTTTACCAGCCAGCCAAAATTTTGATAAAATGTATCAGGGAGGGAT	-	-
P037912C	GGCACACTAATCAGTAAGATTGATGAAGTAACAATTAATGCAAAAACAGCCAATTGGAAAGCAATAGTCA	psbZ	E
P038011C	AGGATACCCACCAGAAAGACTAATCCAATCCATAACGATGTACCGGAAAATACAACATTTTTGTTACCCG	psbZ	E
P038100N	TTTAATGTGTCTCACAATTCGAAAGAATTAGGGGAGGGTTGTTTCATTTTTGTATCAAGAACGAAGAGGT	-	-
P038257N	ATTATCAATATCTAAGTATTATTATATACTTTAATATATATTATATTTATATATTTATATGAATTATGTG	-	-
P038377N	ATATAATATATTTTATAGTATACTATTTCTTTTTCTAATATTTGGAATTAATCTTTATAACTAAATAAAG	-	-
P038584C	GGCGGATAGCGGGAATCGAACCCGCATCTTCTCCTTGGCAAGGAGAAATTTTACCATTCAACTATATCCG	tRNA-Gly_(GCC)	E
P038660N	CTAGACTATCACGGTCGACTATACTTAAAAATTTATCCTATTAAATGAAAAACATTAACCCATTATCCTC	-	-
P038810N	ACGGGTTCAAATCCTGTCTCCGCAAAATTTTTTTTCTAAAAAATTGAGGTTTGATCTTGGTAACTATTAA	-	-
P038941N	TGGACTATTCTATTTGTACAGATATGGTATAGGGGTGCATTCAATCTTTGTTTGTCTATTAATTCACAGT	-	-
P039094C	CGAGACTTTGGGCTCTCTGGACACATACTTCGTGAAATGGTTCATGCATGCTTGTTGCCTGGGGCAACAA	rps14	E
P039218C	CAAAGTTCCATCGTTGAGTGAGAAATGGGAAATTCATGGAAAGTTACAATCCCCACCGCGTAATAGTGCA	rps14	E
P039302C	AAGTTTAATTCAGAGGGAGAAGAAGAGGCAAAAATTGGAACAAAAATATCATTTGATTCGTCAATCCTTA	rps14	E
P039514N	ATTAGCCCACTTTTCTGTAGGTTATATATTTACTTATGCGGCTTTCTTGATTGCCTCTACATCAGGTAAA	-	-
P039638N	GCGGATATTGGCAAGAATTGATTGAAACTTTAGCATGGGCTCACGAACGTACACCTTTGGCTAATTTGAT	-	-
P039785N	GGTTAAGAGATTATCTATGGTTAAACTCTTCACAACTTATCAATGGATATAATCCTTTTGGTATGAATAG	-	-
P039918N	GCCTTTTATTTGGCAGTTTTCTGGATGTTAAATACCATTGGATGGGTTACTTTTTATTGGCACTGGAAGC	-	-
P040077N	GCTATTGCTTTAGGTTTACATACAACTACATTGATCTTAGTAAAAGGTGCTTTAGATGCACGTGGTTCCA	-	-
P040202N	CAACAAGCGGCCCGGCGTTCAATGCGGGTCGAAGCATATGGTTGCCAGGTTGGTTAAATGCTGTTAATGA	-	-
P040339N	GGGGCTTTATGTTCATAATGATGTCATGCTTGCTTTTGGTACTCCGGAAAAACAAATCTTAATCGAACCC	-	-
P040498N	CATTATGACAGGAGCTTTTGCTCATGGAGCTATATTTTTTATTAGAGATTACAATCCAGAACAGAATGAG	-	-
P040632N	GCTTTAGCCTCTTTAGGGGTTATTACTTCCTTGGTAGCTCAACACATGTACGCTTTACCTGCTTATGCGT	-	-
P040758N	TTCGGGATTGGACACAGTATAAAAGATCTTTTAGAAGCACATATTCCACCGGGGGGACGATTGGGGCGTG	-	-
P040908N	GGTACTTCCGAAGGAGCAGGAACTGCCATTCTAACCCTTCTCGGGGGATTCCATCCGCAAACCCAAAGTT	-	-
P041042N	CTGCATCCAGGGGAGAATCTGTTCGATGGAATAATTTCTTAGATGTATTGCCACATCCCCAAGGATTAGG	-	-
P041189N	TAGCGGGTTGGTTACATCTACAACCGAAATGGAAACCGAGCGTTTCCTGGTTTAAAAATGCCGAATCTCG	-	-
P041338N	CGAAGCTTTTACTCGAGGTGGTGCTCTTGGCCCAGTGAATATCGCTTATTCTGGTGTTTATCAGTGGTGG	-	-
P041460N	ACTTCCGGAAATCTGTTTCATGTAGCTTGGCAAGGAAATTTTGAAGCATGGGTACAGGACCCTTTACATG	-	-
P041618N	TTAGCCAAGGCTTAGCTCAGGACCCCACTACTCGTCGTATTTGGTTTGGTATTGCTACCGCGCATGACTT	-	-
P041750N	TGCTGTAGGAGTAACCCATTACCTTCTGGGTGGAATTGCCACAACATGGGCGTTCTTCTTAGCAAGAATT	-	-
P041878N	AGTTTAATGTTTCTATTCAGCGGGCGTGGTTATTGGCAAGAACTTATTGAATCCATCGTTTGGGCTCATA	-	-
P042029N	GGGAGGAAACTTTGCGCAGAGTTCTATTACTATTAATGGGTGGCTTCGCGATTTCTTATGGGCACAGGCA	-	-
P042178N	ACATGTCAAGTATCCGCTTGGGATCATGTCTTCTTAGGGCTATTTTGGATGTACAATTCCATTTCTGTAG	-	-
P042310N	CATGCATTTACGATTCATGTAACGGTATTGATACTCCTGAAAGGTGTTCTATTTTCTCGTAGCTCGCGTT	-	-
P042451N	TTAGCACCTAGGATAACGGCCCCCGGTGCAACAACAGGCACCAGTTTGACTTGGGGGGGTGGTGATTTAG	-	-
P042581N	CTTTCACAGTTTTGGTTTGTATATTCATAACGATACCATGAGTGCTTTAGGGCGTCCACAAGATATGTTT	-	-
P042725N	CATAGTTGGTGCTGCTGCGCATGCAGCCATTTTTATGGTAAGAGACTATGATCCAACTACTCGCTACAAC	-	-
P042868N	TCTATTAACCTAGCTATGTTAGGCTCTTTAACCATTATTGTAGCTCACCATATGTATGCAATGCCCCCGT	-	-
P042998N	CATGTATAGGACCAACTGGGGCATTGGTCATGGTATAAAAGATATTTTAGAGGCTCATAAAGGTCCATTT	-	-
P043147N	GCAACCCCATTTTTCACTTTGAATTGGTCAAAATATGCGGAATTTCTTACTTTTCGCGGAGGGTTAGATC	-	-
P043278N	AAGTCCACGTATCTTTACCGATTAACCAATTTCTAAATGCTGGAGTAGATCCTAAAGAGATTCCACTTCC	-	-
P043420N	GCAGCCTTAATGCTTTTTGCTGGTTGGTTTCATTATCACAAGGCTGCTCCAAAATTGGCTTGGTTCCAAG	-	-
P043577N	GGTTTGGCCAATAGTGGGCCAAGAAATATTGAATGGTGATGTAGGCGGGGGTTTTCGAGGAATACAAATA	-	-
P043701N	CCCATTTCGGCCAACTCTCCATCATCTTTCTTTGGCTGAGTGGGATGTATTTCCACGGTGCTCGTTTTTC	-	-
P043847N	GGACTGGGCCAGACCGGGTCATTTCTCGAGAACAATAGCTAAGGGTCCTGATACTACCACTTGGATCTGG	-	-
P043993N	TCTCTCATAGGTTCACTAATTACTTAACTATTGGCGGGTCTCTTTGTATGTGTTGTCCGGAAAGAGGAGG	-	-
P044138N	CGTTGAGCGCCTCATGGCTATGTCATAATAGATCCGAACACTTGCCCCGGATCAACTTCTAGATCATAAT	-	-
P044273N	TGTTCTATGTAAGACATAAAGTAGTTCCATTTAGGAACTTCTAATCGAGATATGTGAATACATTAGGTTC	-	-
P044410N	TATCAGTGAAGAACCAATCAAGGAATTTCATTATATCCCTTCTAATCTAAGATCGTTCAATTTTTTTTGG	-	-
P044546N	ATGAATGAATTTTTTATATTTTGTATAAATATATAGCTATTATATTTAGCTAGTATTAGTTAGAAATTTG	-	-
P044698N	GCGCTTACTCCCGGTAATTATATTGAAGCCCAAAATTGGTTGAAGATCACAAGGCGTTTCAAATAAGAAA	-	-
P044828N	CAAGTACGGTTCTAAGGGAAGGAATTTACCTGCCTATTCCGACCGGGGAGAACAGGCCATTCGACAGGGA	-	-
P044961N	TGCTTAACTCGAGAAAAAAAAAATGGCCTAGATCTATGAAAAATTTCATTCAATTAGATTAGATATGGTA	-	-
P045118N	AATTTCTAGATGAAACCGAGACAGTTATCTTTCAGAAAATTGTAACGATAGTGGGTGGAATGCCTATGCT	-	-
P045246N	ATGAAGGAATCCACTTATGTAATAGGGTGGATCCCCTACAATATTGAGCAGCGGTGTAGCATCAGATCCC	-	-
P045378N	TAGGTATGCCTAGATACTTTATTCTATGGATAAAGGATCTAATTGATAGAAGAAGCACCGTAAAGATCAA	-	-
P045533N	TGCGACTATCTCCACTATAGAAAGAAAAAAAAGAGAAAATTCGCTAATAAATACTAAAAAAAAAATAGGC	-	-
P045661N	TAACATAGGTCTTATCCACACAAGGAACGGAGAACATACGAAAGCTTTGGAATATTATTTTCGGGCACTA	-	-
P045807N	CTGGAACGGAGATTCTTTGAATGGAATAAGGAACGACCGTAACGGATGTCGGCTCAATCCGAAGGAAATT	-	-
P045958N	AGGTTGGCTAGAGATTTTTTGTAAAAACGCTAGTCCCATGAGTTCATAATGAGAGTATTTCAATGTTTTT	-	-
P046091N	CCATCGAAGACTGTTGAAGTGACTAATTCCTGGAAATTTAGAGGCGTTGAGGACAAAGAAATTGTTAGAG	-	-
P046237N	GCAGAGGGGAAGAAGCACTACACCTAGGAATCAACAACACGAAAACTTTGTTATAAATTATACCTTTTCC	-	-
P046359N	TCCCCGATTAATGTAACCTCAGATGCTTTAATTGTCGATTCTAGTATTAAGCGAAAGGTGTAACCTATGG	-	-
P046498N	TTTTTTTTCAATTTTCTTTAGCGCTCTCCGTCTTAGTAGAAAGACACGGTATTCGGGATAGAAAGAAAAC	-	-
P046656N	TAGAATGGGGTTGTTACCGATGCCTAGATCTGGTGGGATAAATGGAAATTTTATCGATAAGACCTTTTCA	-	-
P046795N	TGATTCCTGTGAAATCAAAAAGAAACAATTTGAATATCGAGTGGGATTTTTTAATGAATCCGTTTTTATG	-	-
P046925N	CCCCCAATCTGTCAGATAAATAAAATTCTTTTTTTCTTCAACTTCGCTGAAATCAGAATAGTTCTCTTCA	-	-
P047059N	CAGTTTTCGATTTTTCACCAACAACTGTTTATCCCATACATATATCTAGTCACAATTTATGAATCATAGA	-	-
P047199N	TTTTTTATAGGCACGTCCAACCAATTCTAACTATACAAATAATTTTTTTTTACTCTGTTTAATGGATACT	-	-
P047342C	GGAAGAGAAGGATCGAACCCTCGGTAAACAAAAGCCTACATAGCAGTTCCAATGCTACGCCTTCAACCAC	tRNA-Ser_(GGA)	E
P047433N	TAAAGAATCCATAAAGGTCTAACCGTTGGAATAATAGTATCCATTGTTATTTGATTGATACATTGTGGTC	-	-
P047563N	AGACCGAAGGAAAGTAAGGTTTTGATCCGGAAATTTTTCTATCATTCATCTATCATTGATCGGTAGGGGG	-	-
P047702N	AATAATAGATAGTAAATGGGTCAGTTTAAAAATAAATGAATTGCTCGTTGTAGAATATTATTCTCGTCAG	-	-
P047861N	TATACCAAGTTATCGGTGCAAACCCCGAGATATTATTACAGCAAAAGATGAAAAAAAATCGAGAACACTG	-	-
P047997N	CGGGTCAAGTTTTACTACAATTACTTGAAATGCGTTTGGATAACATCCTTTTTCGATTGGGTATGGCTTC	-	-
P048133N	AACCAATCGCGTTCCGGTAAAAAATCTCAATATCGTATTCGTTTAGAAGAAAAACAAAAATTGCGTTTTC	-	-
P048275N	TTTAAGTTTATGAAATTTAAATAAAATAAAATAAGGAGTCTTTATGTCGCGTTACAGAAGGCCTCGTTTC	-	-
P048421N	AGGAACTCTTACTTTTTTATATCATTTACATATACAATAGTATAGGATCCGGATATTGATCCAAGTTATC	-	-
P048545N	TCAAATAAATAGACGAAACTACTTCTTACCCTTTTTCAAAGGTCACCAATCTATCATGTCGTAGGAACTT	-	-
P048692N	TACTATGCATGTAACATTTCTGTTATGTGAGCCCGCTTAGCTCAGAGGTTAGAGCATCGCATTTGTAATG	-	-
P048824N	TCTATTAATCGTTATATTAATTAATATGTTCTATAATAGAACAATTCCAATATTGAATATTTATTTGAAA	-	-
P048961N	ATAATAATAATAAGAATTTCACATTTGAATTCAAAAACAAAAATTTACTATCTAATTGAGATTAACCCAT	-	-
P049103N	AAAAGCAAAATTATGTAATGAAATATTGTAATATTTTGATTTCATTTAAATAGACAGACATTCAAATAGC	-	-
P049257N	TTATTCTTACCCTTAGGGGAGATCCTCTATAACATAACTAAAAATAACTTTATTATTCGATAAATTATTC	-	-
P049383N	ATACTTAAACGGTCGATTCTTTTCTTCGTCTTATCTTCCACCTTTCAGAATGAAAACATAGAAATGCTTC	-	-
P049529N	TCTCTCTCTATCGGAGACCCGTATTTGTTCCGATCCAAAATGATTCTATCATTTCTGTATCTGCAATTCA	-	-
P049676N	TAAGATTAGTATCGCACTATGATGTCCTTCCCCGTTTCTTTCATTTGTATTATACTGGAACGAACCACTG	-	-
P049751C	AGAAGCGTCGGGCAGCGGAGGCCCGCGGGTGCCCCAAGCCCGTAGCGTCTACCGATTTCGCCATATCCCC	tRNA-Leu_(UAA)	E	35/35+nonspecific sequence adaptor
P049806N	GGCTCAGGATTGCCCATTTTTAATTCCAGGGTTTCTCTGAATTTGAAAGTTATCACTTAGTAGGTTTCCA	tRNA-Leu_(UAA)	I
P049942N	TTATCTTTCATCGTTTCTGGAGTTTCGATGGAAGGATTCATTCCTTTACTAACGCAACGTCGTCAACTCC	tRNA-Leu_(UAA)	I
P050102N	AGGTCTTGGAATCGATTCATAACAATTCGTTCATTTTTATATATAATTTTATATATCTATATAAATAAAA	tRNA-Leu_(UAA)	I
P050241N	GTCGGTATTGACATGTAGAATGGGACTCTATCTTTATTCTATTCGATCTGATTAATCAGTTCTTCAAAAG	tRNA-Leu_(UAA)	I
P050335C	AGCTCTCAGGCTGCCAAGGGTGGGGATAGAGGGACTTGAACCCTCACGATTTTAAAAGTCGACGGATTTT	tRNA-Leu_(UAA)	E	50/50+nonspecific sequence adaptor
P050385N	GATAACAAATTGTGAATTGCTAATGAAAGGATAAATAATTAAAGAGGCCAACGGGCCCTTTTTCGGGTTT	-	-
P050533N	GTATTGTTAATCATTCAAATTTCACAGATTACTTGCGCAAGGATGTTCGTTTGTACGTGTATCATATAGA	-	-
P050675N	GACACATTATCCTTATTTTAATAGATGACTTTGGTCTATGTCAATTGTAAATAAGAAAAAAGGTATTCCA	-	-
P050752C	CAAGAACCAGATTTGAACTGGTGACACGAGGATTTTCAGTCCTCTGCTCTACCAACTGAGCTATCCCGGC	tRNA-Phe_(GAA)	E
P050873N	AAAAATATATATAGTTTAGTTAAAGGGTGGATTTCCAAACATCATGATGTATCAATATTTTTCATGATCT	-	-
P051014N	GTATGAACAAATAAAAAAGAAGAGGAAACAAAATAAAATTCTTTTCTTTTACATATACATATCTATATAC	-	-
P051149N	ATTTGTACTGTATCTGAGATGAATCTTGGCCATTCCCGCCTTTCAACTCCCCTAGACTAGACTTTTGGGT	-	-
P051280N	GCCACAAGCTAATAGGATGAACTAAACGAGTTCTGCATTATGAACTATGTATCACGCATATGACTTATAG	-	-
P051437N	ACTCAAGATATTCAAATACATTTTTACGTTCTCTTATAGATATAGCATAGTAATTGAAGTCTCATTCATC	-	-
P051566N	ACGTCTAAAGCGTATCTTAATGCCTGAAAGTTGGGTAGGATGGCCCTTACGTAAGGATTATATTGCCCCC	-	-
P051715N	GGTATAGATCAACCGGAAGAGGTATGCATAAAAGTATTTGCCGCAAGGATAAATCCTAGAATTCCGTCTG	-	-
P051849N	AGCCCGAGGAATGGCATTCCATTGCAGTCATTTTATATGTATATGGTTACAATTATCTACGTTCCCAATG	-	-
P051977N	TAAAAATAAAAAATGGGGGGGGGGGATAAAAAAGATGCAGGGTAATTTGTCTTCTTGGCTAGTCAAACAT	-	-
P052122N	CCCTCCTGAAACTTTTTTCAAATACAAAAGTGCAGTCTCTTCCTACGAATTAGTAAATTAGGCCGTATAC	-	-
P052257N	TGAAGATCGAATTAAGTCTCAAGAGGAAAATCGGTGTTTTACTACCAATCACAAATTTCATGTTGGCCCA	-	-
P052397N	AGTACCGATTCTTATAGTACTGTTCGAGGAGTCGATAAGTTAATTCCTGTCGATGTGTATTTGCCGGGTT	-	-
P052556N	CTGGTACCAAGATCTAGTCCTAGACAGGCAGACTTAATTTTAACAGCGGGTACGGTAACAATGAAAATGG	-	-
P052688N	TCAACTACATCAAATGATCTTTCAAATTGGTCAAGACTTTCCAGTTTATGGCCGCTTCTCTATGGTACCA	-	-
P052836N	AATTGTCGGTTTAGTTTATGCATGGCGAAAAGGAGCATTGGAATGGTCTTAGTTTTTGAATATTCAGACA	-	-
P052957N	TGTTTGCTCTAGTTTTTGTTGTTTTTGATGTTGAAACAGTTTTTCTTTATCCGTGGGCAATGAGTTTTGA	-	-
P053100N	ATCAAGTGTTATTCCTATTTTGGCATTTCTAATTTCTGGAGTTTTAGCCCCTCTTAGCAAAGAGCCAGAG	-	-
P053243N	TATTATATAAATAGGATTCTAGTGGATGAATCTTCAAACGAGACATGTACCGATCGACTAATCCGGTATA	-	-
P053377N	GCACAAAACTAAAGTAGTCGTCTTCTCTTTCCTTCTTCAATCACTAAAAGTTCCTAAATGGAAATTCCTA	-	-
P053534N	TGCAAATCGAATGCACTAGTAAATCACATGGATCTAGGAACGACTTACTGTATTTGATTTGTGGACAAGC	-	-
P053662N	CATATTTTCCCATACAAAATCAAGAAATTAGTAATACTTCTTTTCTTTGGGATACCTACCCAATTCTAGT	-	-
P053816N	ACGGTTCGAGTCCGTATAGCCCTATATTATTAATAATTCAAAAATAGAATCGTTTTCCTTTCCTCATTAT	-	-
P053942N	TGGTAGACTAACTTATTTATAACAGTTAATGAAAGAGCCCAATGCAAAAAAATGCATGTTGGGTCTTTGA	-	-
P054093N	CCATTTAACTTAAGTTGATCTAGGTCAGAAGCATACCTACGTCAGGATAACCCTTCTTTGAAACACTTTG	-	-
P054220N	ATGCTAGGCATAATGAGTATCAGGACCTCAAAAAAAAAAATGATCTTTCGTCCTATCTTATGAACAACTT	-	-
P054357N	TCTATTACTTTTAGGGAACAAAACAAGAGAACAGTAGCCTGACAAAAAGTTCGGTCCGAATCGAGTGCCC	-	-
P054503N	CTACATGATAAGATATGTATCACAAGGCACAAGGGCTATAGCTCAGTTGGGTAGAAGCACCTCGGTTTAC	-	-
P054711C	TACCTACTATTGGATTTGAACCAATGACTCCCGCCGTATGAAAGCGATACTCTAACCACTGAGTTAAGTA	tRNA-Met_(CAU)	E
P054838N	AAAAAAGAATTACATTTCAAAAATGAAATAAATATAGAGTCGGATGGAAAAGATAGAAAATCACTAGCAC	-	-
P054974N	TTGAGGAAAGCTCAGGGCAAGAGACAAACAATCGAGGCAAATTTAGCTCTCAGACGAGCTAGGACACGAG	-	-
P055113N	ATGGTTAACGATGGCTCTGATGGGTGGTTTTGCTAGAATAGGCAATAATGAGGTCACTATTTTAGTAAAT	-	-
P055243N	GGGATTCAGAAGTGAAAGAAATCATTTTAGTTACGAATAGTGGCCAAATTGGTGTATTACCAGATCACGC	-	-
P055402N	TTAATCCTTTCCGGAGAATTAGATGGTCTTCCCGAACAAGCCTTTTATTTGGTAGGTAACATCGATGAAG	-	-
P055540N	TCCGAAGAGGATCGCTTAACCGTAGCACGAGCACGAAAAATTGAACGTTTCTTATCACAACCTTTTTTCG	-	-
P055681N	CCTTTAGATTCAACCTCAACTATGCTACAACCGAGAATCGTTGGTGAAGAACATTATGAAACTGCGCAAA	-	-
P055811N	TATTCAAGCTGTTTATGTACCTGCGGACGATTTGACCGATCCTGCTCCTGCCACCACATTTGCACATTTG	-	-
P055948N	TTCGTTCAAGCGGGATCCGAAGTATCCGCGTTACTGGGTAGAATGCCTTCGGCTGTGGGTTATCAACCCA	-	-
P056089N	AAAGTGGCTCTAGTCTACGGTCAGATGAATGAACCGCCGGGAGCTCGTATGAGAGTTGGTTTAACTGCCC	-	-
P056239N	CTCATTATGGAATTGATCAACAACATTGCCAAAGCTCATGGAGGTGTATCTGTATTTGGAGGAGTAGGTG	-	-
P056362N	ATCCAGTTAGATACAAAATTATCTATTTTTGAAACAGGAATTAAAGTAGTGGATCTGTTAGCCCCTTATC	-	-
P056512N	GAAGTGGTTGACACGAGAGCTCCTCTAAGTGTTCCAGTCGGCGGAGCGACTCTCGGCCGAATTTTCAACG	-	-
P056661N	TGCCTAATATTTACAACGCTTTGATAGTTAAAGGTCAAGATATTTCCGGTCAAGAAATTAATGTGACTTG	-	-
P056782N	ATTATGAGAATAAATCCTACGACTTCTAGTCCTGAAGTTTCCACGCTTGAAAAAAACAACTTGGGACGTA	-	-
P056925N	CCATTGGACGGTACCAACGAAATCCAGTGCGAACTCCCATTGCATTTTTTATTGAATTAACCGATCAACT	-	-
P057082N	GTTCGGGTTCGAATTCCATAGATAAGTAATGTATATAATGATAGGCAAATGAAAGACTTTCGAAAGATTT	-	-
P057215N	ATGCAGAATTCCTATGAAAAAAAAAACAAAAGGTATAAGTAGAAAAAAGAAAAAACTAATAGATTAGACC	-	-
P057343N	ATGTATGGCGCAACCCAACTGCTTTTTTCAAGTTTGTAATCTAATCTTTTGCCTCAAAATATTGAAATAA	-	-
P057501N	CAACAAGGTCTACTCGACATGAATTAGGAGTTAATGAAAACTTTTATAGGAATCCTTTCACAAAATTCTC	-	-
P057712C	TACAGCGGCCCCTGCTTCCTCAGGTGGAACTCCCGGTTGAGGAGTTACTCGGAATGCTGCCAAGATATCA	rbcL	E
P057972C	TAAGCAGTAGGGATTCGCAAATCCTCCAGACGTAGAGCACGTAGAGCCTTGAATCCAAATACATTACCCA	rbcL	E
P058352C	CTGTTAAGTAGTCATGCATTACGATAGGAGCTCCCAATTCTCGGGCAAATATAGCCCTTTTCATCATTTC	rbcL	E
P058709C	TTAGAGCAGGCATATGCCAAACGTGAATACCACCGGAAGCCACTGGCAGAACACCTGGTAAAGAGACCCA	rbcL	E
P059054N	CTCAATCCTTTTGGTAAAAGATTGGGCCGAGTTTGCAGTTTCAATTGAAAGTCAATTAAAAGAACGAAGA	-	-
P059196N	TCCATAGGCTTAATTGCGGATCCAGCACAACAATAAAAAAAAATGTTTAAGTTGTTTCGTTTCCTCTTAT	-	-
P059316N	AAGACAGACAAAAAGGCAATATACAGGATGGGTAGAAGAAGTTGTGATACTTGGCTCGATCCCGGATCTG	-	-
P059464N	CAATTAAATTATTATTTTCTAAATAGTGGTTTCTCACCGGTTATGCCAAATTGTCAAATTCACATAAAAA	-	-
P059615N	TATCTCATTTCCTATCAGAATAGGATCTAAATCCAATCACTAGGATTATTAACTATTAACGAGTCGGTCT	-	-
P059780C	AATAGGACCAAGACTATTGATTGATTTACTTAGCCTACACCTGTATTCTAACTCCCCTTTAGACAACATC	accD	E
P060402C	GTCTCTTATAATTGAATTTATGACAATTTTCGCATATAACCCAAAAATCGCTGTAGTTTGTAGTTCGATC	accD	E
P060557C	CGAATCCCATTCATATGGGATCCACAGAGACCATGTCTGTACATACCATAGAGCGTCCCAAGTACCTGGA	accD	E
P061075C	GCGATGTAGGCATTCGGTTCGGCAATAATGATATCCCCCAACATAGCAAAACTAGCTGTCACCCCACCAG	accD	E
P061383N	AGTATATATACACATGTATGTTAAGAGGGGAGCATTAAATTCATTTTATTCCCCGTGCCAAATTTTGCGG	-	-
P061520N	ATTTCATAAAGATTTTCGACAAATTCCCCAAAAGGTAGTTATAATCCGATCCAACAACAGGGATTCTTAG	-	-
P061661N	ACGTGAGTATATATAGAAAAGGAATGAGGAATGTCGAATTAAATAAATGGCTTACTCATCTTTCGCATGA	-	-
P061886C	GAAGCCATTGCAATTGCCGGAAATACTAGGCCCACTAAAGGCACAAAAATAGAGGGTAAGGTGGTGAGAG	psaI	E
P062023N	TTGGAGTAAGCGCACATGTTAGACTCTAGTCTACTAAATAGATAGCTGTGTTATCGTCAAAGCCTAAGTG	-	-
P062163N	ATAGATACCTACATCCAGATAGATATATTGATTTTATATCTCAAACATTCGTCGCCCGATCTCTTATATA	-	-
P062283N	GTTTCCGAAGTAACTCTAATCAACTAGCACTATTTTGATGTGAACCTTTCCTTTAGATCTAAGTAATTCG	-	-
P062426C	TAAAGGCCCAGCAGAAATTGCTGATTTTTCGAGATCCTCTTAGAAATCCTATCATATACGTTCTGATCGC	ycf4	E
P062619C	CCGCTACCTACATTCCACAAAATTGTGCCCCACAAATAGGAGCTAATAAAGAGACCGGCAATCCCATAGA	ycf4	E
P062731C	GATGGACTGAATGTCTTTCATAAGGAATCGTAGGAAGATTCGACGATTTTTTCCAGGAAACCCCCAACGA	ycf4	E
P062831C	TCAGATTCTGATCTGTACGAGTCAAGGGAATGGCCCCTTGGCCTCTTATTTCCATATAAAGGACACGACG	ycf4	E
P062987N	TTCCTATGGCCTATAAAAAAGACTATTCTTTCATTTCCGTTTTATCCCTCTTGCTACGAACAAAATTCAT	-	-
P063110N	CTGTGGAGTTGATTTACATACGGATCAAAATTTCGGACAAAGACAGTTTTCTGGCTGTTCCGTATACGTC	-	-
P063258N	CAAACATAAGTTCTATTACAAGACCACATGGATACTATTATGAATCCATTCCCTGTTTTTTCGTTTTTGA	-	-
P063452C	ACCAGTATTCCACCAATTAGTAACCCAAGATTCTAGGCTTTTATTAAATGAAAGAGAGATCCACCAGGGC	cemA	E
P063593C	GGAGATTGCGATACGAAGCTTTTGTAGATGTGTTTCTGGGTATTCCTTTAGCATTTCGTCCAAGAGAAAG	cemA	E
P063771C	TTGTGTCGCTTAAGTTATATAGGAACTCTTGAACCCAAGAGTTAAGAATAACAAGTTCTTCATTACCAAG	cemA	E
P063990C	CTCCAAGTGACGGAGATACACGATTTAAATAACGGAAGATCCAATATTTAAAAATTGTGTCAAGAATGAC	cemA	E
P064141N	TCCATGATTCTGCTATTTACTGAAATAAAGTTACTCGAATAGGAGGCATCCTTCGCGATGGGTAGAAGGA	-	-
P064375C	CGCAGACAATACGGCCGGTTGCTTCTCGTGGATTTTCATACCCCTGTTGTGCAAAAATGGGATATGCATT	petA	E
P064562C	GCTAATTCAAACCCTTCGGGTAAAATAAGACCGGCCCCCACATTCAACCAGCCCTTTTTCCCATTCGCAA	petA	E
P064770C	CCCGCCTACGTATATGGGATATTTTAAGAAGTGAACATCTTTCTTAGTCGCAGGGTCCGGGGAAAGAATA	petA	E
P065011C	CATTAGGATTACTCGTTAATGGGTGATCAAGTTTGAAGGATTCGCCCTCTGAAACAAGAAGTTCTGGTCC	petA	E
P065275N	GGGAAAAAGTTTTTCAGCATTTTTTGATGATACATAATTAAATTAGAGAATTACCAACAAGAATTTTGTT	-	-
P065423N	CATAATAATACCGCTCCCATTTGTATTGTAAAAAACAAAGAAATAAAGAAGAGGTAAAATAGTCTTCCTG	-	-
P065567N	CTTCTAGAATCCTTTGTTCCCTTCATTTTTTTTCTATTCTCCATTTACTTATCTTATTTTTAATATCTAC	-	-
P065691N	ATTGAAACTAAGAATAGGGATCTTTGACGAACGGGATCAAGAATAATTCATTAGTTTATTATTTCGACAC	-	-
P065850N	TTTCTATCGATCAGATATCACAAACCCTTTAAATATATTAAAATATACTAATAGAATTTTCTCTAGTTAT	-	-
P065982N	AAAAAATTGATTCAGACCATCTCTTTCGCAATCGTATCGGTCGATACTTTCATTTCAAAGCGAAAAAAAG	-	-
P066130N	CCCCCTCGAATCAGAAAAAAAAGAGGGGGTAGGTCCCGTTGAGCTCTTACTAATTAGAATTAGACTAATT	-	-
P066256N	ACTGGTATTCCTGTGATCGGTTTAGTCGGTGTTTTCTTTTATGGTTCATATTCCGGCTTAGGTTCATCTC	-	-
P066397N	ATCCCATTCGGAAGGATATCATCTCATAATTATCTATGACTGTTTCTGTCTCTAGCACGACCACTTGATG	-	-
P066535N	CGAACGAACAAAATGTTGAATTGAATCGTACCAGTCTTTACTGGGGGTTATTACTCATTTTTGTACTTGC	-	-
P066691N	GACTATCGATAAAACTTATCCTATTTTTACAGTGCGATGGTTAACTGTTCACGGACTAGCTGTACCTACC	-	-
P066827N	CTTACGATGTTTTTGGAAGCCCTCGTCCAAATGAGTATTTTACAGAGAGCCGACAAGGAATTCCATTAAT	-	-
P066968N	ATGTGGAGCTCGGCATGTCTGGAAGCACAGGAGAACGTTCTTTTGCTGATATTATCACCAGTATTCGATA	-	-
P067102N	GCTATACTGATTCGGTATACTCTAAAAACACCCTCGGTCAATATTGACGATCTTACAAAGATCGAATTTC	-	-
P067251N	CAGACAGGCATTGTCAGAATTTTCTATTGAATGAATGGTACATGATTCTACATCGCCAAGCACCAAGAAA	-	-
P067373N	GAATTTTGGGACTATTAGAATCTGCTTCCTGAATTATTATAAATCAACCAGTTGGATTCACATTTTACCC	-	-
P067523N	CGTTGTTCTGTTTCGTTCATCAAATCCTATGTACTACAGTTACTTGTTACTGGACGACTAACCAATTCCT	-	-
P067671N	CGCACGATCAGATCACTCGAAACTAGGTTCTCCATTTATTCTTTCCATATTATATTAAAAACATTCTTGT	-	-
P067801N	AATGCTCTTTGAATCGCTGAAGAATGAATGACCTTATAATGCCCTTTATTTATTAAATTGTATTCCCACT	-	-
P067951N	AATATTCTTATTATAAACAATTTATAAACAATAATTTAATATATAAATCTAGTAAATATATAAATCTATT	-	-
P068073N	GATTATAGATGCTACTAACAAAAATCTTGTGACATAGGTAAGAAATCAATTCATCATCTGTCTCTCTATC	-	-
P068219N	AGGCTAAATGAAATACGTTATTTTTATCCATATGTTATAACGCACTTCCCTAAGTTTCCATTTTTGAAAG	-	-
P068304C	CTTGTTCAGACCGATAAATAGAGCTGAGGTTATAGTTAAAACTGCTAGTAGAAAACCGAAATAACTAGTG	petL	E
P068459N	TAATCGGTATTGCCCATGAATCTCAATGACCAAGAATTGGAAATTGAATTGACAAGGTAAAGAACTCTAC	-	-
P068625C	TCAAAGGTCCAACTGATCCCCCCGTCTGTATTGTAAATATGCGGTCACAGATAATCCAGCCAAAGTAATA	petG	E
P068739N	TCGATTCTTGTTTTGTTAGATCAAAATTATACTGAAATAATTCAACAGAAATAAAAATTTGACCTCCTAT	-	-
P068859N	ATGTATGGAAGATATATTTGGGTTGCATTTAGTTTGATAATAAAACGCTCTTAGTTCAGTTCGGTAGAAC	-	-
P069003N	CACGGGTTCAAATCCTGTCATCCCTACCTATTACTTATCTTCTGAACAGTAACGAGGAATCAATTGAGAT	-	-
P069141N	GATAATTTGTGTATACCAATGGAGGAAATAAAAAAAAAATGTGGAAAACAAGACAGGGATTCTCTACAAT	-	-
P069280N	AAAAAAAATATGTCGCTTTCTGCCCCACCCCAAATATTCATTTTTCTTTACGGGGATTTCCTATTTCTTA	-	-
P069430N	TAAGGATAGTAATTGGTAATACATACTGGTGTTTACATACCATCAAATTTATATATAGTTAATACCCGCT	-	-
P069536C	ACCCGCTAAAGCCCGACCATATAGTACTTACTACCGGTGCCACGGGAGAGAATGTTTTTAGATCTCGCAT	psaJ	E
P069712N	TTGATTCTTTCTACTTATTCTAAGTCTAAAAACTCTAAAAAAAAGAAGGGGGAAGGGGATTATTCAAAGG	-	-
P069854N	TAGAATCGCAGTACAGTTTTTCATTTAAGTATTTTGTATGATATTGTTGCCCTAGCCATCACATTTTCAT	-	-
P069997N	CTTGGATTTTTGATTCACGCAACTCTTCCATTTTCCGATCCAAAATGAAGAAAAAAAAGAAAAATTGGTA	-	-
P070075C	TATTAACACCGTTTCGACACACGAGTCCTTCCAAAATAACTGTTACTCGGGCATCTTTACCCTTGGCCAT	rpl33	E
P070189C	CCCCATGAATCGTATGTTTGTAACACCGGGGACAGAATTTTCTCAATTCCAATCGACTAGGCGTATTGTG	rpl33	E
P070275N	ATATGTCTAATATATGTAATTTTTCATCTTCCTTGGATTGGAAAAGGGTGACACACAGCCGATCGGTTCG	-	-
P070450C	CCCCCGATGGAATCGGGGGCAAACGCCTACGAAAAGATCGTTTGGATTTAAGAAAGAGTCGCTTGGATTT	rps18	E
P070555C	AGCGTTGCTGTTTTAAGGTCAATCTATTTACCCGTCTAGATAATATTTTTCCTTGTTCACTAATAAATCG	rps18	E
P070669C	GACCAATAGTTCTAGGAGTCGACTCGCTTCTTTCAAATTGTTTATCATTTTTATCATTATTAAGAAAAGG	rps18	E
P070765N	GGATTTTTCGAACAAAGCATCAATCTGCGGTTGAGTTTGGATTAGAATTTTAATTCAATTAAAGAGTAAG	-	-
P070907N	ACTCCGAGAAGGTAGAGTAGAAATTAGTATGATAAAATATCATAAAGTGGTCAAAATGAACAAATATGTT	-	-
P071047N	CTTAATCGTAAAATACTTGCCCAAATCGCGATATTAAATAGAAATTGTCTTTATATGATTTCCAATGAGA	-	-
P071187N	CAGCTTATCGGGATAGAGGTAGGCAAAAAAGAAATTTTCGACAGTTGTGGATCGCTCGAATAAATGCAGT	-	-
P071310N	TTAAACGAGGATATATAGCTCGGAGACGTAGAACAAAAATTCGTTTATTTGCATCAAGCTTTCGAGGGGC	-	-
P071470N	GGTCGGGAAGGTTATAGTACCAAAAGCCATTGGAATTTTTATTTTATACATTGGAAAAATACGTTTGGTT	-	-
P071609N	GAAGTAACCATAGAAACGAAGGAACCCACTATTTCTTTATCCATTTCTATTTTGATTTATTTACTCTATG	-	-
P071737N	CGTTGTGAAAGACCGATTACTAGATAATTCATGGGTAGAGCCAAAGAGGGTGACCTGTACAAGTTAACAA	-	-
P071870N	ATGCTTATCCATTAAGCAGAGGAAATCCTATTTAACAGAAGGATTATGGCCTTATTCTTCCAAGAACGGA	-	-
P072020N	AATGGAAGAACTCCGTTCACTACCGAAAATAAATAAACAAAGATTTATCGTATCCTTTTATTGTGTATCA	-	-
P072157N	CCCTTCGGGGATGCCCTCAGCGTCGAGGAACATGTACTAGGGTGTATGTGCGACTCGTTTAGACCATGGA	-	-
P072298N	ATCGAATATAGAAGTAATTCATAATCATCCGGTTAGGATTGATCTAAACCAACTCATTATGTATACAATT	-	-
P072440N	GAGATGTTTTTATGTCAGCACCAGAAGCCCAAGCTCATGGAATTGTTGATCTTGTAGCGGTTTAATAAGT	-	-
P072580N	TGCTAGTTCTTTTTCTAAGGGAAAAACGGGAGAATTTGTCCTGGAATCGACCGAACTACTGAACCTGCGC	-	-
P072730N	GAATTCCATTGTGGAGCCGTATGCACTGCACAAAGGATGCCTGTACGGTTGTTAATCCTATCTTTTTTTT	-	-
P072852N	GCAACGGAACCATCCTAGTATTTTAAAAATTTCTAAAAAAAGGAAGGGTGGTTATTGGATCATTTACTGC	-	-
P072991N	GATCTTTTATTCTAGTCGGAGGAGAAATTACCAAACGTCTAGCATTCCCTCACGCTCGGCGCCAATGAGT	-	-
P073132N	TAGAGGATGGTACCAAAGATCAGTATTTATTTATAAACTCTCCCGGGGGATCGGTAATACCCGGAGTAGG	-	-
P073289N	TTTGAACCGTATGCATCAAAAGGTGCCCGTCGCTTCTTACGGGATACAATTTTATCCTAATACAACCGAC	-	-
P073420N	CGGGCCAAAGGACAAAACTTATCCAGTTTGAAAAAAAAATGGAAGGTAAGAAAAAGCCCCTTCCTAGAAG	-	-
P073561N	AGAAAATGACATCGCAATTTAAATTGAATCTCGATGAAACAAAACAATACATCAATGAAAAGTTAGTTCG	-	-
P073691N	AAAAAAGAAGTCGTAGCAAAAAGCCATGCTATTGGGACATTTGTCCTATATGTGCAAATCCAAATCGGAC	-	-
P073837N	GTACTAATAAAATGAAGTATCCAGGCTCCGCTTAGAAAAAACTAAATTTGGAATCTATCTATTCTATGAT	-	-
P073983N	CCCCGATCGAGATATCCTTTCTTTCGCCCAAGACGGATTGATTTCATCATCAAAAATTTGGAGCGTGAAG	-	-
P074120N	CGTTTTGCTTTGCTTTAATGCCTGTTGGTGTTCCAAAAGTACCCTTTCGACTTCCCGGAGAAGAAGATGC	-	-
P074251N	ATGAACTTATTATTATTAAATCTATGTATAAATATGTTAAAAGATAAAATCTGATAAAGGCCCATCTTAT	-	-
P074390N	CTCGATAAGTACCAATACGCAATGGTAGATGGGAATTGATCATATTTTATATGAATGAATGTATACATAC	-	-
P074544N	AACTTTATTGCACTGAAAAAAAAACTATGCTACGGACCTCACCCTTTGAGGGGGTTTTCTTGCCCAAAGG	-	-
P074790C	CTAAACGAGTCATGGAGGGTATAACGAACATACCTTGTCTCCACATTGGATCAAGAACAGGATCAGAGGG	psbB	E
P075084C	CCCATATTCCCGGACCGTACAATCCGGTTACATGAAATGCACCAAAACCAAAACAACCCAACCCTGAGAG	psbB	E
P075462C	CGGCTAACCCGGTACTAACTCTTCGATATATTTCTTGCTGGAAGTATCCCTGATCCCATTGATAACGAGT	psbB	E
P075819C	CACTATAACTGACTCCATTGAGTTCACCGCCATAGAACTCAACAGTTACACCGACCTGTTCAACACTATA	psbB	E
P076216N	CAAGAGTCAAAGAAATGAAAAGTAAGTAATCCGAATAAAGAGTTATCCGGTACCCTATCTATGTCAAATC	-	-
P076395C	TAGTTGGAACTGGAACTTTAGGCGGTTCGCGAAAAAAGATAGCGAAAAAAATTATTCCTAGAGTCGAGAC	psbT	E
P076520N	GGGCAACCCTCTCAACAACTAAGAGATCCATTCGAGGAACACGGGGACTAGTTGAAGTAATGAGCCTCAC	-	-
P076646N	AAGGATCTTATTATAGATCCATTGTGGTCTTTAATTTATATAATAATGGAAACAGCAACCCTAGTTGCCA	-	-
P076801C	ATTCCGAATTCAATGGTTTCAATAAATCCCCTACAACAGTTCGTCTTGGCCCAGATTTAGAACTATCGTC	psbH	E
P076898C	TTATAAATCTCCAAAATAATACATAGGAATATCGCAAATAAACTCATCGCGACACCCATTAAAGGTGTAG	psbH	E
P077009N	AAAAAGCAGAAACCTACATACTTTAGACTTTCCTTTTTAGTGAAAAGTTATTTAGGGATTCTTGTGAATC	-	-
P077143N	AAATCATCTTGATCAAGATGACCGACTTCTTCTCTGTCGTATCCATAGGATCAATTCTAACAAGTCACAC	petB	I
P077284N	CTTCTAACTCTTTTTTCGGAGTCCGGCCACGAGGTCTGATAAGTATGAATCATAGTTCTAATATTTGTTC	petB	I
P077443N	ACCTTCCAAAAAAGTTCAAAAATTCCCTGAGTAAGAACCCTTGGATTATCACTTATTCAATGCTTATTCA	petB	I
P077570N	CTTTTATTTGGATGTAAGGCGACTTTACTCTTGTTTTCTTTATTATTGATAGGAATTATCTTGTTAAGAC	petB	I
P077712N	CCATTTTTTGTATGAAGATACGAAAGAATCAAAATCCGAAAAGTCTTCTTTGTGGTTATAATGCCCAAAT	petB	I
P077847N	TAAACCAAGGGGACCCCCCTCTGAGAACCGTATATGAGAATTTCGTCTCGTACGGCTCAAACAGAAACAC	petB	I
P077943C	TGACATGAGGAGGAACGTATTTACTAGTTATATCATCCGCAATCGCCTGAATTTCAAGACGTTCTTCGAA	petB	E
P078169C	AGATACACGCGAAATACGTGCAGGATCATCATTAAGACCATCATACTTGCCGACCATCGATGAACTGATC	petB	E
P078256C	CCAGTTACACCAAAGGATGCGGTCAATACAGCCAGAACCACACCTGTAACCCAAGTCAATTCACGAGGTT	petB	E
P078408C	AACTATAAAAACGAGTCAAGGTAGATTGTCCCACACTAGCACTTCCGCGTAATAACTCTACCAAAGGCGA	petB	E
P078580N	CAGCAATGAAATACTCTTCTTCCCCCCCCGAGTAATCATAAATAACTAATTACAAATCTATGATTTCTAA	-	-
P078836N	GCCTACCCTCTGTATGGAGCTTTCGCGGTGGTTGGAATAAAGACACATTTGGTTGTGAATCCCAATGTGG	petD	I
P078956N	AGATAAAACATAATCTGTATTATGCCATATATATCACCTATTCTACTGGATCTTACGGAGCCTGGTCATG	petD	I
P079116N	CCAAAAATATTGATACTTTTTACATCCAAAGGATTTACTTGTTACTAATAGAGTCTAGCCTATGTTCTTC	petD	I
P079238N	TTATCCATTGCAAGGAATTCAGTTCTTACAGATAAATGCTCAATACCCAAGTAGGCTTACAAAGTTGATA	petD	I
P079385N	TTTTCATCATCCGGCTCGAGCACAAATCAAACGAACCAACTGGATCCAGAAAAAAAATCGATATCTTATC	petD	I
P079531C	GGCCATGCGGGTTCTCCGTAATAATTATGACCCATACCCTTAGCCAATTTAGCTCTTAATACAGGATCAT	petD	E
P079632C	CTGCGGGTTCACCAATCATTGATGGTTCTAGAACCGCTAAGCCCACGTTACATGCAATAGTACCTAGAAT	petD	E
P079767C	GTACAGTTAATAATCCCGCCGGTACGGAAACCATTAAAAGAACACCCAATAACTTATTTGGCACTGTACG	petD	E
P079874C	TGCTCCAATACCCAACCAAAGGGCTACTGCGGTACCAATCAAAAAGACGGTTGTCGCTACTGGACGACGA	petD	E
P080033N	CTCAAAATAAATCAAAAATTTCATTAAATATGTGTATCTAGGGGTAATTCACTTTGAAGCAACTATTCCC	-	-
P080177N	CATAGAAGACGTAAAACATATATTAGACATTCTCGAAATGGAAAAGAATTTTGCATAAATTAGAAATCCA	-	-
P080317N	ATAGCATTAAAATATATTTTTATTGACCAATCAGAATTGCCTCCTAGGATCTATAATTGCCTCAAAAGGT	-	-
P080471N	AGCCTCTCGGAATTTGATTGATTTATTTATTCCTTTTTTACATGCGGAAGAAGAAAAAGAAAACTTCCAT	-	-
P080611N	CCTATGGATGCTATATTCATGCCTGTTCGAAATGTTAATCATAGTATACATTCTTATGTAAATGGGAATG	-	-
P080751N	CACCTTCGGTGGAAATCGTTGATAATACACAGCATATAGCTAACCTAATGGAACCAATTAATTTGTGTAT	-	-
P080874N	CAGTACATGAAATTTTAATGAATTTGAAAGAAATTGTATTGAGAAGTAATCTGTATGGAACTCGTGATGC	-	-
P081023N	TCTGTCTCCACTTATGAAGGGGCAAGGGGATACTATAGGCATTGCGATGCGAAAAGCTTTGCTTGGAGAA	-	-
P081156N	TAAATAATTCAATGATTTGATCAAAAAATATTACTATGGTTCGAGAGAAAATCAGAGTATCGACTCGGAC	-	-
P081296N	GCAGCATTAAGAGCTATTCGGAGAAGCGGTATATTATTAAGTTTCATACGGGATGTAACCCCTATGCCAC	-	-
P081432N	GTGTGGATTCAAAGGTACAAGAAGAGGGACACCATTTGCCGCTCAAACCGCAGCAGGAAATGCTATTCGG	-	-
P081583N	TCGGTTCACGTAGAAATGGACGTATTAGCTCACGTAAAAGTACGCGTAGAATACCAAAGGGCGTTATTCA	-	-
P081718N	GTACCCCTAAGGGCCACCCACAATATACACATAAAAATAAATTAAAGGATCCGTTTTGACATGAAATGGA	-	-
P081853N	CAAATATGAAAATAAGGGCCTCCATTCGTAAAATTTGTGAAAAATGTCGCTTGATCCGTAGGCGGAGACG	-	-
P081999N	ATTTATAGACTACGAAACAAAGATTCGAATGATTAGGTGAAGTAGTCTCAATATTCTTTTTTGTAGGGAG	-	-
P082144N	TGTTTTGGGTTTGTTTAGAAAACGAGGATCCAATTCTAGGTTACGTTTCAGGAAGGATTCGACATAGTTT	-	-
P082272N	AGGTGGATTTGTAGTTTATAATACCACTCCCCCTTCATTAATTGATACTTTGAAAGGTGTTTCATCTGGA	-	-
P082422N	AATTCTTTCTACTTCTCGGGGTATAATGACAGACCGAGAAGCTCGACTACAGGGAATCGGCGGCGAAATT	-	-
P082558N	TAACCCTACGACATAGAAGAAATAGGAAAGGACCATATAAAACGATTTTAAATTTAAAACGGATCAGTCG	-	-
P082701N	TCGCAATGCTGACATGAATAGAAAAGGAATGGTTCGAATACCAGCTACTAACATCACCGAAAACATTGTT	-	-
P082845N	TAGTAGATTGTGTATCACGTATATACCTTTTCAAATTCATAACTATTTAATAAAAAAGAATGTTGATTAG	-	-
P082973N	TCGAATTTTTGGTGCGATTGCCCGAGAATTGAGACAGTTAAATTTCACAAAAATAATTTCATTAGCACCT	-	-
P083125N	GCCGTCCCAAATACACCTTTAGAAAGATCAGAAGTGATCAGAGCTGTAATTGTACGTACTTGTAAAGAAC	-	-
P083270N	CCAAAATAATATGATTCAACCTCAAACCCTTTTGAATGTAGCAGATAACAGCGGAGCCCGAGAATTGATG	-	-
P083401N	ATGTAGAATCAAAGGAAAGCGATCTTTGTTTGAGATGAAAAAAAAACAATTGTAGATTTCTCTTTTTTTT	-	-
P083545N	CCCCGAATATTGGGTAGCTGTTGTTAAACCAGGTAGAATACTTTATGAAATGAGTGGAGTAGCCGAAAAT	-	-
P083678N	GACAAATCGAAGCCGGACGAAGGGCAATGACACGAAATGCACGACGCGGTGGAAAAATATGGGTACGTAT	-	-
P083813N	TCAACTATAACCCTAAAAGAACCAGATTCCGTAAACACCATAGAGGAAGAATGAAAGGAATATCTTATCG	-	-
P083958N	GAATCCCATAATTGAATCTATTATTCAGTAAATAGCAGTAAATACATTTATATTTTTTTTTTGAATCGTT	-	-
P084103N	AAATTATATTATCTATAATTTTTTAGAAAACTATAATAAAAAAAAAATTATTCTATTATTCTAGAATCTA	-	-
P084251N	AGAGTAAATATTCGCCCGCGAACGTTTCAATTTTATTAGATTTCTAAATTAGGGTCGATCAAATAGAATA	-	-
P084391N	CGTGAATACATAATATTCTATTGAAAACGAATCCTAATAATTCATTGGGTAGGATGGCGGAAGGAACCCA	-	-
P084511N	GCCAAGAGCCCCGAGACAATAAAGACTGAGAAGATTGACTCAAAAACAAATTTGATTACGGGCTCCATTG	-	-
P084651N	AGAGAGAAAAAGAATATGAATGATATATGATTCCAATATGGAATATGTAAGGTCTATGGGTCATCTCATA	-	-
P084810N	CGCATTATCTGGATCTAAAAAACCAACCAGTCAAGATATGTTATATTTTTCATATCATTGTAGCAACTGA	-	-
P084950N	GATAATTGCTATGCTTAGTGTGCGACTCGTCGGTTTTTTTATTTTTTTAGGTGTTCGGATTAAAACCAAA	-	-
P085087N	GCAATAATAAGCCCTTACTTAACTTGTGTTTACGTTTTATTCAATGATCGACCAAGAAATGACAAATCAG	-	-
P085227N	AAAGAAATTGCACGTGTCGAATGGATCAGAGAAGGACGGGTTCCTCTACAAACCATTCGAGCTAAAATTG	-	-
P085371N	CACCCTAATATTCTCGCAGAATTTATAGCCGGACAATTAAAGAATAGAGTTTCATTTCGCAAAGCAATGA	-	-
P085511N	TCTTTATGGGATTCCCAAAGTTAGTAATAGACGATGGGTCTCGAAAAATCGAAGAATTACAGATTAATGT	-	-
P085647N	GAAGGTTTACAAGAAGATCAAAAAATACGAGATTGTATCCAGAATTATGTACAAAAAAACATGAGAATTT	-	-
P085775N	GATATGAGGTGTTATGACATGTATAATAATGGGGGATTATGGGACAAAAAATAAATCCACTCGGTTTTCG	-	-
P085928N	CCTCGAGCTCAAGGGCGAAGTTATCCCATAAAACGACCCACTTGTTCTATAACTATTGTATTGAAAAATA	-	-
P086068N	CTTATCGAGCATGTTATCCAATTTTAAAATTGGTTTATTCGGCAGCAGCAAATGCTAGTCACAATATGGG	-	-
P086195N	AAAAATCGATATGAAGTATACGCTTTAGGTCAACATATATGTATGTCCCCTCACAAAGCGCGAAGAGTAA	-	-
P086351N	GCAATTTCCGGGGGCATGTGAAAAATGATAATAGATCTCGTCGTTAATAATTAATATTATGAAAAAAAAA	-	-
P086479N	CCGAGCATCTACCATTATACCAACAATGATTGGGCATACTATCGCTGTTCATAATGGAAAGGACCATTTG	-	-
P086611N	TTACAAAAAAAAAAAAAATAGGAGGTAAATGGCGCGATCATTAAAAAAAAATCCTTTTGTGGGAAACCAT	-	-
P111904N	CGGTGGGTATTCTTAATTTTTTTGTAGCAGAGAGTATTAAATATGTAGGAGGTGGTCGAATCTCGTCTTA	-	-
P112032N	ATATAATTGGTCATATAATCGTGGTTACATAGATACTTTTTATCGAATATCCTTAATTGGGGGTATAAGA	-	-
P112187N	GCAACTTTTTCTGTGACTATAGCTTTTTTCGGAATATTTATAGCGTCTTTCTTCTATAAGCCCACTTATT	-	-
P112315N	GCCCGTTCACTCAATTCAATCAAGAAGCAATTGATTTGAATATATTAGACAAATGGTTAACTCCGTCTAT	-	-
P112448N	ATGCGCCCTTTTGTTAGTAGTCCTCATTTTAGTACTAAAAATACTTTTTACTATCCCTATGAATCAGAGA	-	-
P112605N	CTCCCTTTATTCAATATCATTATGGGGTAAAGAAGGATCAAAAATCATTAAAAAAAACTTCCCTTTCTTC	-	-
P112736N	TCACCGATTTTCGCAATAATCGCCTGTTCCACAGCAGGATTAACAGCATTTTATATGTTTCGCATTTACT	-	-
P112867N	TGGGTGGTTTAACAAAGCATGTGCCAATTACAAAAAATGCTTTTTTATTAGGTACCCTTTCTCTTTGTGG	-	-
P113022N	AGCTTTGGGTATGGGGTCATACCAGGCTGCTTTATTTCATTTGATTACTCATGCTTATTCAAAAGCATTG	-	-
P113158N	TACCTTACATCATGAATCTAATAGCTTTGATAGGTATAATAACAGTACTATTTGGAGCTACTTTAGCTCT	-	-
P113300N	AAATCTGCTCAATTTCCTCTTCATGTATGGTTACCCGATGCTATGGAGGGTCCTACCCCCATTTCGGCTC	-	-
P113445N	AGGAATTTTAGGTCTTTATTGGACAACGGCGAGTTTTGAATTTCGGGATTTATTTCAAATATTCAATAAC	-	-
P113568N	TTGGGAATTGGGTGGAATGTGTTCTTATCTATTAATAGGTTTTTGGTTCACTCGACCTAGTGCGGCGAAT	-	-
P113727N	AATATTAATCACGACTGTTGGAATTATGGTTCTTATTTATAGTGACAATTATATGTCTCATGATCAAGGA	-	-
P113848N	ATCTGTCTATTGATCAAATAAATACTAGTTATATCTATCAATATGTATGGTCTTGGACTATCAATAATGA	-	-
P113988N	CATACCGTTCATCTCACTTCCAATTCCTATCTTAATAGGAGTGGGCCTTCTACTTTTTCCGACGGCAACC	-	-
P114127N	AAATTCTATTTAAGTTTTGGATATTTGAATTTGTTATTAACTGATCCTTTTGAAAAGAGATAAGAGCTGG	-	-
P114273N	GCAGTTTCTATCTTGTGAAAAAATTTGACTTAAAAGTAATGGGTGTGTTCATTAATAGTTTCAGTGGATC	-	-
P114424N	ACAAAGAAGTCTTATTTTAATGGATCAACTTGTAGACTGTCTTTTATTTTATGATTGATACCAAAATAAA	-	-
P114566N	TTTATTCTTGAAATTAGAGTATACTCCTAATATAGCTATCGAAAATTCTAAATTATTAGATTAGAAACAA	-	-
P114758C	GGGGAAAAAGCTTTCAGCGCTGCCCGACGCCCTTTGCTTTTCCAAATATTTTTCCGAATCCGTTTTTTTG	rpl32	E
P114894N	TATATATAAATTATAAACGAACTTTTACTAAGGTGTTTTTTGAGTCAAACCAATTCAGCTTATTCCAATC	-	-
P115025N	GGGATTTCATATTTATCTGCTCAAAACATTAGGGAAATTCCACTAATTGCTTTGATAAAAGAAAAAATTC	-	-
P115184N	ATATTTTCCCCATCCCGAAAATGATAAAACAAAGATATGAAAAAGAAAGGTCAACCCTTTTTATTCTTTG	-	-
P115325N	GTCGTTTCAATGTCTTATTAAATTTTTAATAAAGAGTTTCAGTTTACTTTCTATATTTCGATATTATATA	-	-
P115446N	CAATTTCATTATGTATTCGGTGGGATATATTCTATAATAGTAATAATGATTTCTACAAAAGAAATAAGGT	-	-
P115604N	CTCTTTATTTTTAAACGATAATTTCATTAAAGTAAAGGGAAAAAAATAGGAGATTTGAGCGTTTCCAATA	-	-
P115787C	CGGACTCGAACCGAGATGCTCTAGCACTGCTTCCTAAGAGCAGCGTGTCTACCGATTTCACCATAGCGGC	tRNA-Leu_(UAG)	E
P115894N	AAAAAATTGAAAGGTCCCTCAATTCAATTATTTGAATTAATATCTGGGACTTGAATTTATTATATTATAG	-	-
P116070C	CTAATAATCCTGTTATACAGAAAAAAGTAGCTATCATGCCCTTTTCTGACGAAACATAGAGTCCTACGGT	ccsA	E
P116261C	AGTTAAAAAACCTGAAGTAGCAAAACCTTGTGTAAAAATAGTACTGGCGCGGTTATTGCGCTTACACTTA	ccsA	E
P116553C	GTTGAATCAGTTGAGACTTATAATAATTCTTCGAAGAAAAAAAGGAAGTGTTTCTTACAAAATAGTTCCC	ccsA	E
P116715C	AAATTGCGAATATCGTCCAAGTAATAAATGCCCAAGTTTCCTTTGGGTCCCAATTCCAATACGATCCCCA	ccsA	E
P116948N	GTGAGAACCATTTGAATCACAGTTTTCTAGTCTATACCCTCTCATGTTTGTGGTCGTCAGGCCCTTTCTT	-	-
P117090N	TGCTAGATAGTTTTCATAAAAAAATGAAACAGCAATACTATAATAATTTTTTTTAATCGTTCGTTGCACA	-	-
P117231N	TTCTTATTTTTTTGATTCGGGACCACGAGAATTGTTTGTTGCGATCTCTATCCTTATACCTGTCATAGGT	-	-
P117370N	TTACCAGCCAAAAATATCTTTTAATGACAAAAATGGTAATTACTTTGGTAATGGCAATTGGAATTATATT	-	-
P117516N	ACGTCTGGTTTATCTTGATGAAATGGGAGGACTGGCTATCCCAATTCCAAAAATATTTACGACTTTCAAT	-	-
P117660N	CTCCGTCTCTCATATGGGTTTCATAATTATAGGAATTGGTTCTATAAGCGATACGGGACTGAATGGAGCT	-	-
P117806N	GGATTGGTTCGGATCAATATGGAATTATTACCCCACGCCCATTCTATCTTTTCACCCTGGTTGATCATAG	-	-
P117928N	TTGCTTTTGCTGTCAAATCACCGATTATACCCTTACATACATGGTTACCAGATACCCACGGAGAGGCACA	-	-
P118075N	ACACTGCGGGAGGTTCCATTTTTTTGTTAATGGGAGTTCTGGGTATCGGTTTATATGGTTCTAATGAACC	-	-
P118223N	ATGTATAGCGGTCAAATAGGATCATTTTCTGCTCGAGACCTCTTACTATTTTTTATCATGTGGGAGTTCG	-	-
P118351N	GGGAGATTGGAATCGATGGACTTTCCATAGGACCCATTTTACTGACGGGGTTTATCACCACTTTAGCTAC	-	-
P118491N	AATGAGATGGTATACTATATGTATCTGTGTACTCGAGCTGCTTCTAACAACCTATGCGTTTTGTTATCAT	-	-
P118626N	TCGAACATGGGTTTTTTTAGTCCAAGTGTATCTTGTTTTTACTACGAATTATTTTCCTTGGTTAACAACA	-	-
P118773N	TTATGGCATGAAACAACTCGAAGCATGGGTCTAGCTTATTGATACGTCCTCTAAAAGCCCCCTTGAATAC	-	-
P118924N	CCGAGCTTGCCCCACAGATGTATTAGAAATGATACCTTGGGGCGGATGTAAAGCTAAGCAAATAGCTTCG	-	-
P119063N	GACTCATCTGGTATCTAAATATATAATTCATTTACAAATTTACTCGATCCGAAAATTTCTAGGTCTTAAA	-	-
P119187N	AATTATCTGTATCATACGTAATCCATTATAATGTTTACGAAAACGTAAAAATTCAAAGTATCTTGGTCCT	-	-
P119329N	CCGCTGAAGCAGCTATTGGCCCAGCTATTCTTTCGTCAACTTATCGTAACAGAAAATCAACTCGTATCAA	-	-
P119473N	CGAGCCGAAATATGGTTAGGGCCCTTATGTGTCTTGAGCTTATACTGAATGCAGTTAATATGAATTTCGT	-	-
P119606N	ATTGAATTGAATCTATTACATTTTTGTTCATATTGAAATGAATCGGAATTGATAAGGAGTTGATCAATCA	-	-
P119751N	AGAAATAGCATAAATTAAACTTTGTTCTATGTTATCACACACATTCCCCTTCAATTCTATATTGAAGAAT	-	-
P119905N	CAGATTCTAGAGCAAGATTTAATAAGTAATAGTCAACAAATTGGAATTTATTTATCAACATATTTTTTTC	-	-
P120026N	TAATCTTTGGACCGTTGGGAATGGAGTTACTTTTCTGGTTTGTACAAGTATTTTTGTTTCACTAATGACT	-	-
P120175N	CTGGTTCTTGTTTCTATATCCTTATTCTATATTCTAGCAAACGCCCAGTTTGTAGCTGCTGCGCAACTCC	-	-
P120309N	TTTTACCACATATAATGGATTTGCCTGGACCGATACATGATTTTCTTGTAGTCTTGTGGGGATCAGGTCT	-	-
P120458N	ACTCTTTCAGATCAAGACTAAGATTAATACAATAACTGTACCTACATTAATTCACACCCCTTAAGATTTA	-	-
P120587N	AGAAATGAGGTTTCTTTCGTTTTGTTTGTTTGGTCACTACCTACAACTCCAAACTATTGATTCATGAGAA	-	-
P120734N	CTTTGGGTCGTTTACCGATGTCAGTAGTTGATGATTATACAATTAGAACAATTTTGAATTAGAATTTGCC	-	-
P120886N	AAAGAAACGATTGCTTAATTACAGTATTGATTTCGGGATCTGTATATTTTGTGGTAACTGCGTTGAATAT	-	-
P121024N	CGAAAAATTAATAGCATCGGAGCGTTTCCGCGGTCGAATCCATTTTGAATTCGATAAATGCATTGCTTGT	-	-
P121158N	AATATGTTCCCTATGGTAACTGGGTTCATGAATTATGGTCAACAAACAGTACGAGCTGCAAGGTACATTG	-	-
P121296N	TTTACCTATATCTCTCGGTAATCTATTATTAACAACTTCTTTTCAACTTTTTTCACTGTAAAGGAATACC	-	-
P121446N	AAATAAAGTGTATGAAGTCTTTGGAATGACAATTAGTATCTTTATTACATTAGCGAAAACTTATTTGTTC	-	-
P121586N	TATTCGGGTATAAAATTTGGTTTATTTTATGTTGCTTCCTATCTAAATCTATTAGTTTCTTCGTTATTTG	-	-
P121706N	TTGTGGCGTCAACCTATAGGGTTTGTTATTTTTCTAATTTCTTCCTTAGCAGAATGCGAGAGATTACCTT	-	-
P121846N	CGTATGAGGTGAAAATCTCATGTACGGTTCTGTAATAGCGATGAGAACAGTGATGTTATTACCGACTATG	-	-
P122003N	TTCAGAAGTAACTTTTTCTTTATTATTATAACAGACAGAATTCTATTGGGTTAATTGGGGAACACGATAG	-	-
P122145N	AGCCAATTTTTTTTTTTTTTTCGTAATTGAAAACGATGGGTTATTGATATTTATAATAATATTGATATTT	-	-
P122275N	GAAAGAATCCAATTACAACAAAAAAGAGATATTTTTTATTGTTTCTTATCTCCATTACTATATGCATTTC	-	-
P122408N	AGTACTCCCCACTATTCCGATCCAGAGTATACGCCTATCCACCCATTAAATAAATGACTATCCGAAACGA	-	-
P122552N	ATGGTTAGAAACACCAAGATATACAAAGGATTAGTAATGGAGATTTTCAAAATTATCCAAAAGAGAGAGA	-	-
P122696N	ATAGGCGCAAGAGAGCCCCAAGATTGGGTCTATCCTGTCTTGAAGCGGACTCAAAAGATCAACCGGTTTG	-	-
P122838N	CTCATTTTTATATTTATTATTTGGATTAATGAACTAAATCAGATAGTTATATGAGTGAAAGAAAACAGCT	-	-
P122981N	TACGAGCTGCTGCTCAATCAATTAGTTATGAAATACCATTAACTCTATGTGTATTATCAATATCTCTACG	-	-
P123106N	TCGCCTTGTTTTAGCCGATCTCCCTATCGGTGTTTTTTTATGGATTGCCATTTCAAGTGTTGCTCCCATC	-	-
P123266N	CTGGTCCTTTGGGAGTTCTTCAAGCTTTAGCAGATGGTACAAAACTACTTTTTAAAGAAAATTTGCTTCC	-	-
P123401N	CTAAAGATTCTATGAATCTATGGTACTGTCCCTATGTGGACTACTGTATTGGAATCACCATAGGCGTACT	-	-
P123528N	AAAGAATGAAATTGGCTGATATTATGACAATACTAGGTAGCATAGATATCATTATGGGAGAAGTTGATCG	-	-
P123666N	AAGAACTTTATGTGAGAGTCGAAGCCCCCAAAGGGGAATTGGGCATTTTTTTGATAGGGGATCAGGGTGG	-	-
P123813N	TTCAACAAGCTTTGGAAGGAATTCCAGGGGGACCTTATGAAAATTTAGAAATACGATCTTTTGATCGAGC	-	-
P123952N	ATACCATGGGATCTTCGTAAAGTTGATCGTTATGAGTGTTATGACGAATTTGATTGGGAAGTTCAGTGGC	-	-
P124092N	TTTTGACAGCGGTTGCTGAATATCAAAAACTTATTACACAAAATCCTATTTTTTTAGAACGAGTTGAGGG	-	-
P124246N	TTCTTCTATATTTTCAGAGAACGAGAATTAGTATATGATCTATTCGAAGCAGCTACCGGTATGAGAATGA	-	-
P124384N	GGTCCAGAACAGTTGGGAAATATTCAAGTCCCTAAAAGAGCCAGCTATATCAGAGTAATTATGTTGGAGT	-	-
P124506N	TGGGTTATTTACACAGGGGGATGGAAAAAATTGCAGAAAACCGAACAATTATACAATATCTACCTTATGT	-	-
P124646N	GGAAAAACTTATGAATGGACCAGCTACAAGAAAAGACCTCATGATAGTCAATATGGGACCTCACCACCCC	-	-
P124795N	TGCGTTATAAAGAATTAATTAATCAATTGGATATTCGGGAGTCAAAAACTCAGTAATTTGAAAAGTAATT	-	-
P124934N	GTCAGTTTCACCAATAAGATACGAAGACTTACTTCACATTTGGAATTGCACAAAAAAGACTATTTATCTC	-	-
P125075N	TATTACTGATCACTAATAATTTATAAAAAAAATAAAAAAAGGAGGCTAAGGAGATTTCATTTTATGGTAA	-	-
P125224N	TGTGCATGCAGAAATATACCAGACTTTTGTATACCTATCTAAATACAATTTTCAAAAATTGAATTGCTAA	-	-
P125346N	TGGCACTCTCTTAGATTCTGATAGACGATATTAATTCAATGACGTATCTATTCGATTTAGAAATGAATCC	-	-
P125489N	GTTATTGGTTTGATACCAATAATAGCAGTCGTTTTAGTATGCTAAGGATCCATATGTATCCACAATTGAA	-	-
P125640N	ACAGCATTTGACGATGGAAATAAGGTGAAAACAGATGATCAAGTTTTGGATAAAAGAAGCAAACATCTTG	-	-
P125770N	GACTGAAAATAGAACCAGCAATCATTATGATTTGCTTGTTCCGGAAAATATCTTATCCCCTAGAGGTCGG	-	-
P125910N	GATGGAAAATTTATTATGTCTCAAACCATAGGTATTTCATTAGTTCAGAAGAATAAGTACCAATTGAATC	-	-
P126048N	AAACTTAGTCTAGCCGCTATTCGCAATAACGAATTCAGTCTGGAGTTCCTGCTACCTCCGTCGGACGATA	-	-
P126186N	AAGATCGAAGGGAAGCTTGGTGTACTCCGAACAGGCCATTTTCGTTTTCAATTGAACTGGCCTAATCCCG	-	-
P126328N	GAAAAATGGAAATAAAGCAAAAAAAGAATCTGTGGCCAAAGAGGGTGTTGACTCAGTTCTCTCAAACCAC	-	-
P126483N	CGTTACAGATCGAATTCGAACCCTAAGTGGTTCTTTCCAAAATTTTTGATACTTTATAATGCATATAAGA	-	-
P126612N	ATAATTAGAAAAATAAAAAAGAAAGAATTGTTTTATCTCACAATTAATCAAGATAAAAAAAGCAACCCAT	-	-
P126747N	AGAATGCTGCATTTTTCTATTAAAAATAAGGGCGATATACGAGTCTGGAGACATAATGAGTCTGACACGA	-	-
P126903N	CAAGAAAGTTGTTATAAGTACAACAAGGATAAATGCAAATTTTTTGATATACTGACTGATCTCCCTATCG	-	-
P127046N	AAAATCCTTTTGAAACACACTACTCATTACCGACTAAAAAAAAAAAAAAATATATATATGATTCTTTATC	-	-
P127182N	TTCGATTTATATCCGATTAGATGGTCAAAATTACTCTCCCAAAAATGGCGAAATAGAGTCAAGCAAGATC	-	-
P127321N	TGAAACACAGGATTATTTTGTTGAAGTTGTTGGAGCACACGAAATATTACATTCCGATCTAAAACAAAAG	-	-
P127466N	AGAATCAGAATCTAAAGATGTTTTGGGACGTATCATACTTGTCGCAAGCATATTTATTTTACAAATTATC	-	-
P127600N	TGGCCAAGATTCAAAAATTACAAAATCCTTTTTCAATAATGAAGCAAATCAAGAAAGAATTGATAAACCA	-	-
P127746N	ATATTTGAATCTCAGAAAAATATTTTAAAGATATTAAAAAAAAGAAATGTACGATTTATTCGTAAATCGT	-	-
P127870N	AGAGTTGACTGATAGAATAAACACCATGCTAAAAATAATTGAAAAAATGAAAAAAGACAGGCAAAAAGAG	-	-
P128021N	GAAACCCAATTCTATTATTGCAATTGAAAGAAATATACAAGTTGACTGAAGCTAAAAAAGAAAACAATTC	-	-
P128155N	ATGGAGAACGAAGTATTTTCGAATATTTTTACGTTTAAGAAAAAAGGTTTTTAGAAAAATTAATATTGCA	-	-
P128290N	TTTTTGTTTTTTAACAGTTTTTGGAACGGAAACTGAACAGCCTTTTGGGTCTGCCGAAAACCCATTCTTG	-	-
P128433N	TATGTAAAGTGCACATATAATGCTATTCCATTAGCAGAAAACGAATTTCCCCAAAATTGGTTAACAGACG	-	-
P128571N	TCTCTGTTAATAACTCAAGCATTTTTGAGAAAATATATTATCTTACCCTCAGTGATAATAGCTGCCAACC	-	-
P128706N	AATAATGGAGAAGAAAAGACAAGGGAAGATCTGAAAAACGAAAAAAATCAAGAATCGATAAATCTGAAGG	-	-
P128866N	ACGTAAAATGGGTATGTATCAACTGTTTCAAGGTGCAAATTCTTATCTTTTCTTGGGCAGACACAATTTT	-	-
P128991N	TCGACTAATGAGATTAAGTCGAAGGACGAACCAAAGGACGAACCAATGGAACAGGCTATTATACGCTATG	-	-
P129134N	CGACTTCGACTTCGACTTCAACTTCTATTCCTGCTTCGACTTCGACTTCAACTTTTATTCCTGCTTCGAC	-	-
P129285N	TCTACTCCTACTTCTACTCCTACTTCTACTCCTACTTCTACTTCTACTCCTACTTCTACTCCTACTTCTA	-	-
P129425N	CATACAAGTTAATCAAGGAGATAGAACAAGTGTACGACATAACCGATGGAGAGCTCGTGTTAGATTATCA	-	-
P129546N	GCTATCATTCGTAATAATAACAACGGTTTCTTCGATGGAGTTACAATTCCTTACAAGGCTAACGCAAGTG	-	-
P129686N	AAGAATATTTACCAAAAATATATGATCCGTTCTTGAGTGGTCCTTACCGGAGACGAATCAATTTACTTTT	-	-
P129835N	TTGGAAGTCTTTGAATGAACAAAAAAAAAGAATTTTAAACAAAATAGTTATAACTAGAATTCTACTTCTC	-	-
P129970N	TACATGTCAAAGTGACGGAAAAGACCGAATAGTTTTTACATATCCACCTAGTGTAGCAACTTTTTTCGAA	-	-

## Sheet: IRA and IRB
		IRB				IRA
PROBE NAME	OLIGONUCLEOTIDE SEQUENCE	TARGET REGION	PROBE:TARGET SIMILARITY IF OTHER THAN 70/70 (Identity, Mismatches, Gaps)	GENE MATCHING	REGION TYPE	TARGET REGION	PROBE:TARGET SIMILARITY IF OTHER THAN 70/70 (Identity, Mismatches, Gaps)	GENE MATCHING	REGION TYPE
P086770N	TGGTGAAGGGAGGGCCCCAATTGGTAGAAAAAAACCCGCAACCCCTTGGGGTTATCCTGCACTTGGAAGA	86839-86770		-	-	155067-155136		-	-
P086895N	GGACAAGTGGGGAATGCTGGGGTAAACCAGAAAAGTTTGGGTAGAGCCGGATCTAAATGTTGGCTAGGTA	86964-86895		-	-	154942-155011		-	-
P087048N	CATAACATAGAAATCACACTTGGGAAGGGGGGACAATTAGCTAGAGCAGCAGGTGCTGTAGCGAAACTGA	87117-87048		-	-	154789-154858		-	-
P087184N	TCCATATGTATAGATATCATCATCTACATCCAGAAAGCCGTATGCTTTGGAAGAAGCTTGTACAGTTTGG	87253-87184		-	-	154653-154722		-	-
P087330N	TCGGTCTGAATGCTACATGAAGAACATAAGCCAGATGAAGGAACGGGAAGACCTAGGATGTAGAAGATCA	87399-87330		-	-	154507-154576		-	-
P087455N	TGATGGTCGGAGGCAAATTGAAAGCTAAGCAGTGGTAATTCTAAGGATTCCCGAGGGGAAAAATAGAGAT	87524-87455		-	-	154382-154451		-	-
P087610N	ACGGCAGCAAGTGATTGAGTTCAGTAGTTCCTCATATAAAATTATTGACTCTAGAGATATAGTAATATGG	87679-87610		-	-	154227-154296		-	-
P087745N	CTTTGAGTGCGGTTTGAACTATTGATTTACGTAATTGGAAGTAACCAATTAGGTTTACGACGAAACCTAG	87814-87745		-	-	154092-154161		-	-
P087873N	TGCATACATTTGTCTCATACACTATGGGGATGGTGAGAAAAGATATATTTTACATCCCAGAGGGGCTATA	87942-87873		-	-	153964-154033		-	-
P088022N	TGTGGTAAAGGTCGTAATGCCAGAGGAATCATTACCGCAGGGCATAGAGGGGGAGGTCATAAGCGTCTAT	88091-88022		-	-	153815-153884		-	-
P088153N	CTTAAATCAAAATACTTAATAGCATGGCGATACATTTATACAAAACTTCTACCCCGAGCACACGCAATGG	88222-88153		-	-	153684-153753		-	-
P088293N	GGTAATAGCTATGAATAGTCATCGACTCCCGGGAAAGGGTAGAAGAATGGGACCTATTATGGGACATACA	88362-88293		-	-	153544-153613		-	-
P088445N	TAGGGAAGAAAATTTATGGATGGAATCAAATATGCAGTATTTACAGACAAAAGTATTCGGTTATTGGGGA	88514-88445		-	-	153392-153461		-	-
P088591N	CGCCAATGGGACCCTCCAATAAGTCTATTGGAATTGGCTCTGTATCGATGGAATCTCATCATCCATACAT	88660-88591		-	-	153246-153315		-	-
P088729N	TTACCCCAAAGATTTCATTTCAATTGGAATTTGGTTATTCACCATGTACGAGGATCCCCGCTAAGCATCC	88798-88729		-	-	153108-153177		-	-
P088970C	AAATATCGATTGCTTGTTGAACCCTGTGAATTGCGTGAAAGTAGGATACTCCAAATTCGGGAGTCTAAGA	89039-88970		ycf2	E	152867-152936		ycf2	E
P090644C	AACTGATTGCAGAGTCGATCATTCGGACCTTTCAATTCATAGATGTGGATCTCGGACCTATGAATGGGGA	90713-90644		ycf2	E	151193-151262		ycf2	E
P092690C	GCCCCACACGAGGTTTGTGAATGAGTGATTGTCTGATAATGAGCAAGGAATGTCCGTCTTTCTGCTAAAC	92759-92690		ycf2	E	149147-149216		ycf2	E
P093462C	CCTCTGCGTAATACTAATCGATAGGGCCTCATTGGTAAGTGCTACAAGATCTCGTACATTGGAACCCATG	93531-93462		ycf2	E	148375-148444		ycf2	E
P094811N	CACTTAATCCCTATTTCATGGCCACATATTTTTCCGGCTAAGGAATGGGAAACCTTTCTCTTGTTACATG	94880-94811		-	-	147030-147101	I:70/72,MM:0/72,G:2/72	-	-
P094931N	TGGATCTAAGATTTCAATTCTTCCATGTTTCAGCAGTAGTATATTGTTCCATGGAGCTAAGGTCCAAAAT	95000-94931		ycf15	E	146910-146979		-	-
P095087N	GCAACAACCATTTCATTCGGCATGCGTATTTTTGATTTTCCAATGGATTTACATCTTTCATTAATGGAAA	95156-95087		-	-	146754-146823	I:69/70,MM:1/70,G:0/70	-	-
P095227N	GGCTCGTTGAACTGGAATGTGTATTATCCATATAGGGGATCTTTCAATGGAGAAGATCCGTCGACCTAAG	95296-95227		-	-	146614-146683		-	-
P095361N	AGGCCTGTTGGCATTCCAGCCTTCCTTCTCCTTTCAGGGCCTACCCGAAAGAGAATCCAGTGTTTCTTGG	95430-95361		-	-	146480-146549		-	-
P095493N	CCCACCCGTAACCCAGCAGATAAAGTACATTACATAGTCCGTTTTAGGGATTGGCGACTTACCCATTCAG	95562-95493		-	-	146348-146417		-	-
P095636N	ATCACGAAATCTTGGCGATCTTCTCTATCTAATGAATGGGAGTCCGCTTTGAAATCGTCCGCCCTGCACC	95705-95636		-	-	146205-146274		-	-
P095779N	TTCACTTTCAAGATGCCTTGGTGGTGAAATGGTAGACACGCGAGACTCAAAATCTCGTGCTAAAGAGCGT	95848-95779		-	-	146062-146131		-	-
P095927N	GCATCCTCCGGATAATTCAAATCGAAGCAATTGGATGTCCGACTCGGACCTATATGACATGACCGAGCAA	95996-95927		-	-	145914-145983		-	-
P096059N	AGGATTAGGAATAGGTGTAATCGGACCTGTTTTTTACATATCTCTCGTTATTTGGGACCCTATTCATCTC	96128-96059		-	-	145782-145851		-	-
P096203N	CCATGATTATAAGTTCATTCCATACCGGGCCAGACCGGAATAGGGCTAGGTTATATACATTCTAATTATG	96272-96203		-	-	145638-145707		-	-
P096335N	CTAGAATCTATTTCTTAGTTCAAGATCCCTCTTACTAACTGGAATCAAAGAATTAGTAGATCTGTTCCGC	96404-96335		-	-	145506-145575		-	-
P096489N	CCCCTCACGTGCGAAATTATAGAAGATCTCCTTTAAGATCAAACAATTCCATCGAATTGAGTATGATTGT	96558-96489		-	-	145352-145421		-	-
P096618N	TATTCTGGTGTGGATGGCAGGCAGGCCTATATTTCTTGGTTTCAATAGGACTACTTACGAGCGTTGTTTC	96687-96618		-	-	145223-145292		-	-
P096760N	GGTCTACGTACCGGAACTGATAACATTCGAGATTATGCAGGATTATACACAAAAGATCCTCTTTTGGCTC	96829-96760		-	-	145081-145150		-	-
P096893N	CATCGGTCAAATCGGATATGTAATTATTGGAATAATTGTTGGAGACTCAAATGGTGGATATGCAAGCATG	96962-96893		-	-	144948-145017		-	-
P097045N	GCTTCAGCCACTCGAATTTTCGATATTCCTTTTTATTTCTCATCAAACGAATGGCATCTTCTTCTGGAAA	97114-97045		-	-	144796-144865		-	-
P097171N	GTGCGAGATGAAAGTCTCATGCACGGTTTTGAATGAGAGAAAGAAGTGAGGAATCCTCTTTTCGACTCTG	97240-97171		-	-	144670-144739		-	-
P097319N	ACCACTGATGAAGGATTCCTCGAAAAGTTAAGGATTAGTAATCCTTTTTAGAAATCGAATGGATTCGGTC	97388-97319		-	-	144522-144591		-	-
P097464N	CATCCGTCGACAAAAGGATCACCCTAAGATGATCATCACATGGCTATTGAGAACGAATCAAATCAGATGG	97533-97464		-	-	144377-144446		-	-
P097591N	TGCAAGTTCGTTATTACGGGTAGTTCCTACAAAGGATCGGACTAATGACGTATACAATACTTGAATTCTC	97660-97591		-	-	144250-144319		-	-
P097748N	TCTCTGAGATGTTTGGATTTTTCAAAACTTCATGGACATGCAGAAGAGAAATACTATCCCCACTCGGACC	97817-97748		-	-	144093-144162		-	-
P097871N	TTGCGCTTATATTCATCACTGTAGGAATTGGGTTCAAGCTTTCCCCAGCCCCTTCTCATCAATGGACTCC	97940-97871		-	-	143970-144039		-	-
P098011N	ACTCATGGGTGGGGCAAGTTCTTCTATTCTGGTTCATGGTTTCTCTTGGCTATATGGTTCATCCGGGGGA	98080-98011		-	-	143830-143899		-	-
P098153N	CTCTAGGAGGAATGTTTTTATGCGGTGCTAATGATTTAATAACTATCTTTGTAGCTCCAGAATGTTTCAG	98222-98153		-	-	143688-143757		-	-
P098306N	GCTTTTCGGGAAATTTCCAAACGAACAATTTCAACGAAATCTTTCAATTTCTTATTTTACTATGTTCAAC	98375-98306		-	-	143535-143604		-	-
P098441N	GCCTAATTCTTCTTCTGATGATCGATTCAACCTCTGATCAAAAAGATATACCTTGGTTATATTTCATCTC	98510-98441		-	-	143400-143469		-	-
P098581N	TGGATGCAGTTACTAATTCATGATCTGGCATGTACAGAATGAAAACTTCATTCTCGATTCTACGAGAATT	98650-98581		-	-	143260-143329		-	-
P098731N	GCCAAGCCCTCTCGGGGACTTGCTTAAGAATAAGAAAGAGGAATCTCATGTAAATACCATGGAATAAGGT	98800-98731		-	-	143110-143179		-	-
P098865N	CATAGGCCCATGGATCCATACATCTCGATCGGAAAAGAATCAATAGAAAAAGAAAGAATCGGAATTGATC	98934-98865		-	-	142976-143045		-	-
P099001N	TTCAGTTCCGAATTAGTGGATGCTGCCAAAGGGAGTGGCGATGCCATACGTAAAAAGGAAGAGACTCATA	99070-99001		-	-	142840-142909		-	-
P099151N	ACTCCCGATATAGCAGTAAAGGCAAGACGTGTAGGCGGATCAACTCATCAAGTTCCCATTGAAATAGGAT	99220-99151		-	-	142690-142759		-	-
P099290N	TAACATGTTGGTTAACCGTATTCTGAAACATGGAAAAAAATCATTGGCTTATCAAATTATCTATCGAGCC	99359-99290		-	-	142551-142620		-	-
P099418N	AAAATAAATGATTTTAGCCCTTATAAAAAGAAAACTTATTCTTGAACCCCTTTCACGCTCATGTCACGTC	99487-99418		-	-	142423-142492		-	-
P099555N	CAGAATTCCATACTCGATCTCATAGATACATATAGAATTCTGTGGAAAGCCGTATTCGATGAAAGTCGTA	99624-99555		-	-	142286-142355		-	-
P099707N	ACAGGTCCGAGTCAAATAGTAATGATTCGAAGCACCTCTTTTTACACTATTTCGGAAACCCAAGGACTCA	99776-99707		-	-	142134-142203		-	-
P099847N	ACAAACAAAAGATCTTCTTTCTAAAGAGATTCGATTCGGAACTATTATATGTCCAAGGTCCAATATTGAA	99916-99847		-	-	141994-142063		-	-
P099988N	AGGGCGTTCTAGTGCGTTGTAGATTCTTATCCAAGACTTGTATCATTTGATGATGCCATGTGAATCGCTA	100057-99988		-	-	141853-141922		-	-
P100121N	CTGGTATTGGCCATAATTTACAAGAACATTCTGTAGTCTTAGTAAGAGGGGGAAGGGTTAAGGATTTACC	100190-100121		-	-	141720-141789		-	-
P100253N	TTCTGTCGAGTGGCAGTAAGGGTGACTTATCTGTCAACTTTTCCACTATCACCCCCAAAAAACCAAACTC	100322-100253		-	-	141588-141657		-	-
P100394N	ATGAAAACGTGACTGAATTGGTCCCGGTCACTCTTCGGGACGGAATGGAAGAAGGGAGGAGATTCTCGAA	100463-100394		-	-	141447-141516		-	-
P100542N	TCGCTCAATGAAAAAATGGGTCAGATTCTACAGGATCAAACCTATGGGACTTAAGGAATGATCGAAGGGA	100611-100542		-	-	141299-141368		-	-
P100681N	TTCATACAGATACAGAAGAAAAGGTTCTCTATTGATTCAAACACTGTACCCGCGGGATAGGGATAGAGAA	100750-100681		-	-	141160-141229		-	-
P100816N	GCCAGAATCTTTCAGAAAATGGATTCCTATTCGAAGAGTGCATAACCGCATGGATAAGCTCACACTAACC	100885-100816		-	-	141025-141094		-	-
P100956N	GAAAAGAACTGTCTTTTCTGTATACTTTCCCCGGTTCCGTTGCTACCGCGGGCTTTACGCAATCAATCGG	101025-100956		-	-	140885-140954		-	-
P101092N	TCCTCTTCCCGCCGAGCCCCCTTTCTCCTCGATCCACAGAGAAAAAATGGAGGACTGGTGCCAACAGTTC	101161-101092		-	-	140749-140818		-	-
P101248N	TGTAACTTGCTATCCTCTTGCCTAGCAGGCAAAGATTTACCTCCGTGGAAAGGATGATTCATTCGGATCG	101317-101248		-	-	140593-140662		-	-
P101372N	CAACTTTTCTTCGGAACACATACAAGATTCGTCATTGCAAAAAGGATAATGGTAACCCCACCATTAACTA	101441-101372		-	-	140469-140538		-	-
P101525N	AATCAGAACCCAGTCAAGATGATATGGATCAACCCCTTCTTCTTGTGCCAAAGATCTTACCATTTCCGAA	101594-101525		-	-	140315-140384		-	-
P101671N	CGAGCCATAGCACACGGTTTCATAAAACCGTACGATTTTCCCGATCTAAATAAAGCAGGTTTTACATGAA	101740-101671		-	-	140169-140238		-	-
P101801N	ACGCCACTATTCTTGAACAACTTGGAATTGGGCCTTCCTTCTTTTCGTACGGATACGAAAATGAAAATAA	101870-101801		-	-	140039-140108		-	-
P101932C	GGGATAATCAGGCTCGAACTGATGACTTCCGCCACGTCAAGGCGACACTCTACCGCTGAGTTATATCCCT	102001-101932		tRNA-Val_(GAC)	E	139908-139977		tRNA-Val_(GAC)	E
P102004N	GAGCCTCTTATCCATTCTCATTCGATCACGGCGGGGGAGCAAGTCAAAATAGAAAAACTCACATTGGGTT	102073-102004		-	-	139836-139905		-	-
P102136N	CCTTGTTCGTAGACAAAGCTAATTCGGAATTGTCTTTCATTCCAAGGCATAACTTGTATCCATGCGCTTC	102205-102136		-	-	139704-139773		-	-
P102231C	CCGTCCGACTTGCATGTGTTAAGCATGCCGCCAGCGTTCATCCTGAGCCAGGATCGAACTCTCCATGAGA	102300-102231		16S_rRNA	E	139609-139678		16S_rRNA	E
P102616C	GCCGATGCTTATTCCCCAGATACCGTCATTGCTTCTTCTCCGGGAAAAGAAGTTCACGACCCGTAGGCCT	102685-102616		16S_rRNA	E	139224-139293		16S_rRNA	E
P102977C	CGTTAGCTACAGCACTGCACGGGTCGATACGCACAGCGCCTAGTATCCATCGTTTACGGCTAGGACTACT	103046-102977		16S_rRNA	E	138863-138932		16S_rRNA	E
P103362C	TTTGTCCCGGCCATTGTAGCACGTGTGTCGCCCAGGGCATAAGGGGCATGATGACTTGACGTCATCCTCA	103431-103362		16S_rRNA	E	138478-138547		16S_rRNA	E
P103728N	CAGACGTAGCTCGCTTCTTTTTGGGTGTGAAGCAGTGTCAAACCAAAATACCCAACAAGCATTAGCTCTC	103797-103728		-	-	138112-138181		-	-
P103870N	CCATGTCGCCACACGGGAGGGACACGGGGACGTAAAAAAGGGGATCCTATCAACTTGTTCCGACCTAGGA	103939-103870		-	-	137970-138039		-	-
P104018C	GCTTGTTCCTTGGAGCTCTCAGGCTGCCAAGGGTTATCAGGGGCGCGCTCTACCACTGAGCTAATAGCCC	104054-104018	I:37/37+nonspecific sequence adaptor	tRNA-Ile_(GAU)	E	137855-137891	I:37/37+nonspecific sequence adaptor	tRNA-Ile_(GAU)	E
P104071N	ATCCACATCTCAGGGTCAGGCGCTGATGAGCACATTGAACTATCCATGTGGCTGAGAGCCCTCACAGCCC	104140-104071		tRNA-Ile_(GAU)	I	137769-137838		tRNA-Ile_(GAU)	I
P104208N	GGATCCCACGAGTGAATAGAAAGTTGGATCTACATTGGATCTCACCTGAATCGCCCCATCTATCCTCCTG	104277-104208		tRNA-Ile_(GAU)	I	137632-137701		tRNA-Ile_(GAU)	I
P104349N	TACGTTGTTAGGTGCTCCGTTTTATTTTCCCATTGAGGCCGAACCTAAACCTGTGCTCGAGAGATAGCTG	104418-104349		tRNA-Ile_(GAU)	I	137491-137560		tRNA-Ile_(GAU)	I
P104471N	CTATTGATTGCAGCTTTCTCCAGACCTCCGGGAAAAGCATGAAAAAAAAAGGCTCGAATGGTACGATCCC	104540-104471		tRNA-Ile_(GAU)	I	137369-137438		tRNA-Ile_(GAU)	I
P104613N	AAAAGAAGGCGTTAAGAAACCCTCCTGGCCCAACCCTAGACACTCTAAGATCCTTTTTCAAATCTCCTGG	104682-104613		tRNA-Ile_(GAU)	I	137227-137296		tRNA-Ile_(GAU)	I
P104764N	GGAGAGAATCAATAGATTCCTTTTCGGGAGCGATTCATCCTTCCCGAACGCAGCATACAACTCTCCGTTG	104833-104764		tRNA-Ile_(GAU)	I	137076-137145		tRNA-Ile_(GAU)	I
P104871C	TGTAGGTCTTTGGAGCCTGTAGGGGAGGAGATTTTTGGGCCATCCTGGACTTGAACCAGAGACCTCGCCC	104905-104871	I:35/35+nonspecific sequence adaptor	tRNA-Ile_(GAU)	E	137004-137038	I:35/35+nonspecific sequence adaptor	tRNA-Ile_(GAU)	E
P104909N	CCGAGCCCAAGTGGGGCCTGCATGAAGGAGTCAGATGCTTCTTCTATTCTTTTATTCTTTTCCTTGGCGT	104978-104909		-	-	136932-137000	I:69/70,MM:0/70,G:1/70	-	-
P104979C	TGCCCGCCTTCCACGGTGAACACAGATTCGCGTTGCAAGAGCGGAGCTCTACCAACTGAGCTATATCCCC	105016-104979	I:38/38+nonspecific sequence adaptor	tRNA-Ala_(UGC)	E	136894-136931	I:38/38+nonspecific sequence adaptor	tRNA-Ala_(UGC)	E
P105049N	CTTCCCCATTACTTAGAAAAAGTGAGCCACCGGTTCAGGTACAAGATACTATCATTACCGCCTGGACAAT	105118-105049		tRNA-Ala_(UGC)	I	136792-136861		tRNA-Ala_(UGC)	I
P105183N	GAGAGCCGCCGACTCCAACTACCGTCCATGTACGATCCATACTAGATCTGACCAACTGCCCATCCTACCT	105252-105183		tRNA-Ala_(UGC)	I	136658-136727		tRNA-Ala_(UGC)	I
P105327N	GGTGGAGACGATGGGGTCGGTCCATGGATTTTCCTTCCTTTTGCCGCATTTCGCTCAAAGGGTTGAAGGG	105396-105327		tRNA-Ala_(UGC)	I	136513-136582		tRNA-Ala_(UGC)	I
P105457N	TCTCCGACCCTTACTGCCCAACCGGAGAGCGGACAGCTAATGCGTTCCACTTATTGAACAGGGTTCTATG	105526-105457		tRNA-Ala_(UGC)	I	136383-136452		tRNA-Ala_(UGC)	I
P105599N	GTTGGAATCCCATTCTAACTAAGGATTCTTGTGGTTCCGGAGAATCCAGCTACAGGAGAACCAGGAACGG	105668-105599		tRNA-Ala_(UGC)	I	136241-136310		tRNA-Ala_(UGC)	I
P105747N	AGGGTAAACCACCGCCTCTCAGGCCCCCGACTGATTCTACCATAGAGGCCAACGATAGACAATAACTCCC	105816-105747		tRNA-Ala_(UGC)	I	136093-136162		tRNA-Ala_(UGC)	I
P105819C	CTCCTGGTTGTCACAGCTTGTTCCTTGGAGCTCTCTGGAGATAAGCGGACTCGAACCGCTGACATCCGCC	105853-105819	I:35/35+nonspecific sequence adaptor	tRNA-Ala_(UGC)	E	136056-136090	I:35/35+nonspecific sequence adaptor	tRNA-Ala_(UGC)	E
P105855N	CATAGATCGAACTGCCGAATCGGAAAAATGGAGTGCTATCATATAGCTTTGTATCGGCTAAGTTCACGAG	105924-105855		-	-	135985-136054		-	-
P106006C	TCGTCGCTTACTACGCCCTTCCTCGTCTCTGGGTGCCTAGGTATCCACCGTAAGCCTTTCTTCGTTTGAA	106075-106006		23S_rRNA	E	135834-135903		23S_rRNA	E
P106717C	CACAACTCATCCGCTGATTCTTCAACATCAGTCGGTTCGGACCTCCACTTAGTTTCACCCAAGCTTCATC	106786-106717		23S_rRNA	E	135120-135189		23S_rRNA	E
P107412C	CATCTTTCGGCTAACCTAGCCTCCTCCGTCCCTCGGGACCAACAAGGGGTAGTACAGGAATATTCACCTG	107481-107412		23S_rRNA	E	134425-134494		23S_rRNA	E
P108164C	GTCCTGACACAAGGTTAGAATTCTAGCTCTTCCAGAGTGGTATCTCACTGATGGCTCGGGCCCCCCCCGA	108233-108164		23S_rRNA	E	133673-133742		23S_rRNA	E
P108841N	TGAATTCTCAAAACTTCTGTCGCTCCATCCCCGCAGGGGCAGAGAACCCATCGCTGTCTCGGCTGTGCTA	108910-108841		-	-	132996-133065		-	-
P108916C	AGCTGCATACATCACTGCACTTCCACTTGACACCTATCGTGATGATAAACGGCTCATCTCGCCGTGACCT	108985-108916		4,5S_rRNA	E	132921-132990		4,5S_rRNA	E
P109017N	GTCAAAGAGTTGAACAATGAAAATAGATGGCGAGTGCCTAATCGAATTGATCGGGTCATGTAGGAACAAG	109086-109017		-	-	132820-132889		-	-
P109157N	ATTGTGGGGCCCCAATTCTTGACTGGAGGGGACACCAAAGGCCTCTGCCCTTCCATCCCTTGGATAGATA	109226-109157		-	-	132680-132749		-	-
P109289C	ACAGTATCGTCACCGCAGTAGAGTTTAACCACCAAGTTCGGGATGGATTGGTGTGGTTCCTCTACGCCTA	109358-109289		5S_rRNA	E	132548-132617		5S_rRNA	E
P109429N	GGGAGAGAAGGGGTTTTGAATAAGACGACCTTTTCATTTTTCATTTTTTTTCCATATTGATATTGAAAAG	109498-109429		-	-	132409-132477	I:69/69	-	-
P109558N	CGGGGGTACCCTAAAAAAAGGAACCTTTCCTCTCCCCAGCCATTTGCCATTTCGGGTTAAGAAGATGTGA	109627-109558		-	-	132280-132349		-	-
P109657C	TGGGCGAGGAGGGATTCGAACCCCCGACACCGTGGTTCGTAGCCACGTGCTCTAATCCTCTGAGCTACAG	109726-109657		tRNA-Arg_(ACG)	E	132181-132250		tRNA-Arg_(ACG)	E
P109754N	AAAGACCCACACCCAAGTTCCATAGCTTTGGGTCCGCTATCCCGATCATGATTTTCCTACCCCCAGAGGG	109823-109754		-	-	132084-132153		-	-
P109882N	GGGGCGTAAAACAAAAAAATATGCTGATTCGGGTTGGGTATACTATATTTAATTTATAACGGAACCCCCG	109951-109882		-	-	131956-132025		-	-
P110028N	GCATCTTTGATGCAGTCATCGATTCTCCCGAGAGGTCACAATTACCGCGAGCAAACATATTAATGACGAG	110097-110028		-	-	131810-131879		-	-
P110157N	CTGTTCTGCGATATTTGAGAATCACCGTCAATACCTCGGTGTAGGTCCGGGATAATCCTTTGTTCCACAG	110226-110157		-	-	131681-131750		-	-
P110315N	TTAACCGATTGGTCGCAGGTTCGAATCCTACTTGGGGAGATTTGATTCATTCCGAATTAAAGAATTCGGA	110384-110315		-	-	131523-131592		-	-
P110435N	CCGGGAGTTACGAAGGAAACCTCGAGCTCATATTGGTCATGGGTTGAGAACGGGAATTGAATTCTCTGAG	110504-110435		-	-	131403-131472		-	-
P110589N	AACAGATAGACTAGAAACGACATCTCTTATCTCAATGACACCACAGGGATATTAACTGAATGGAATTGGG	110658-110589		-	-	131250-131319	I:69/70,MM:1/70,G:0/70	-	-
P110844C	GATAAGAGGGCCCTATGGAGAATGTGGTCAGAAATCCATAATAGAGTCCGACCACAACGACCGAATTGAT	110913-110844		ORF_224	E	130995-131064		-	-
P110969C	TGCTAGATGCAGAGGCGCATAATAGATCGATATGAACATCATGAGCTGTCCCGTAATAAAACCTGTTGTT	111038-110969		ORF_224	E	130870-130939		-	-
P111207C	TGTTGTTGCATCGAAACATAGAAATGTTGACTAATCTGACTAACATTGAACTTGGTAAAATGAAATGGTT	111276-111207		ORF_224	E	130632-130701		-	-
P111356C	TGACACAAGGTACTTATTAGAACTAATGTACTTCTTAGATATAATAGAATTATTTTGCTGTATCCAGACT	111425-111356		ORF_224	E	130483-130552	I:69/70,MM:1/70,G:0/70	-	-
P111477N	CGTTTCTGAGGTTTTTGAGGTTTCTTTCAGTGGAATGGGTGACGGTATTCTGCCTAAATAGTAGACCCAG	111546-111477		-	-	130363-130432		-	-
P111624N	TTGTCCGGGATCCTCCTTTTCTTCCGAAAAAAGGGAAGGAGAAGTATCTTCTTCGGTGGATCCCTCTTGT	111693-111624		-	-	130217-130285	I:69/70,MM:0/70,G:1/70	-	-
P130109N	AAAAATATCTCTTCGGGTTTGAAAAACCTCTTGGGATTATCCTTTTCGACTATAAACGATGGAATCGTCC	111732-111801		-	-	130178-130109		ycf1	E
P130247N	CCACTTCCGAAACGAAGGGGACTAAACAGGAACAAGAGGGATCCACCGAAGAAGATACTTCTCCTTCCCT	111593-111662		-	-	130316-130247		ycf1	E
P130386N	TTTAGTATTATCTTATTTATTACCTGGGTCTACTATTTAGGCAGAATACCGTCACCCATTCCACTGAAAG	111454-111523		-	-	130455-130386		ycf1	E
P130533N	GGTTGGTTAATTGGTCACATTTTATTCATGAAATCGGTTGGATTGATATTAGTCTGGATACAGCAAAATA	111306-111375		-	-	130602-130533		ycf1	E
P130678N	TAGCATTCAATGTGTATTCCTGAATAATCTCATTTTTCAATTATTCAACCATTTCATTTTACCAAGTTCA	111161-111230		-	-	130747-130678		ycf1	E
P130819N	TGCGCCTCTGCATCTAGCATTGGGTAGACCTTATACAATAACTGTCCTAGCTCTACCGTATCTTTTGTTT	111020-111089		-	-	130888-130819		ycf1	E
P130954N	GACCACATTCTCCATAGGGCCCTCTTATCTCTTCCTTCTCCGAGCTTGGCTTATGGAAGAAGGAACCGAG	110885-110954		-	-	131023-130954		ycf1	E
P131086N	AAAAAATTGCAATAGAAAAGAAAAAGGGAGGTTTGTGATGATTTTAAAATCTTTTATACTAGGTAATCTA	110753-110822		-	-	131155-131086		ycf1	I/E (37/33)
P131243N	CCATTCAGTTAATATCCCTGTGGGGTCATTGAGATAAGAGATGTCGTTTCTAGTCTATCTGTTTCTCTAG	110596-110665		-	-	131312-131243		-	-
P131366N	ATATGAGCTCGAGGTTTCCTTCGTAACTCCCGGAACTTCTTCGTAGTGGCTCCGTTCCATGCCTCATTTC	110472-110542	I:70/71,MM:0/71,G:1/71	-	-	131435-131366		-	-
P131492C	CTCCCCAAGTAGGATTCGAACCTGCGACCAATCGGTTAACGGCCGACCGCTCTACCACTGAGCTACTGAG	110346-110415		tRNA-Asn_(GUU)	E	131561-131492		tRNA-Asn_(GUU)	E
P131609N	TTTGATACGATGAGATAGAATGCAATAGAAACAAAGACACAGGGAACGGGTTACCTACTCTTAACGGTCA	110229-110298		-	-	131678-131609		-	-
P131755N	CTGCATCAAAGATGCACTTGCTAGTACTAGTACATCTGAGAATTCTTAATTGGCTAGTTGTAAATAGACC	110083-110152		-	-	131824-131755		-	-
P131879N	TTCCTCAGCCAGGCTCGGGCAGAATAGCAGAGCAAGTACAAGTATTAGTAGAATAGCAAAAATGTGTTCC	109959-110028		-	-	131948-131879		-	-
P132034N	GAACTTGGGTGTGGGTCTTTTGTCGAAATGGAATGGCCTTATCTTTTTATTTTTTCTTTTTCGTTAATGG	109804-109873		-	-	132103-132034		-	-
P132167N	ATTAGAGCACGTGGCTACGAACCACGGTGTCGGGGGTTCGAATCCCTCCTCGCCCACAACCGGCCAAAAA	109671-109740		-	-	132236-132167		-	-
P132315N	TGGAACGCACCGTTCTTATAGAGAGAGAGGCGCTTTCACATCTTCTTAACCCGAAATGGCAAATGGCTGG	109523-109592		-	-	132384-132315		-	-
P132458N	ATAGCTCGACGCCAGGATGATAAAAAGCTTAACACCTCTAATTCTTATTACTTTTCAATATCAATATGGA	109379-109448		-	-	132527-132458		-	-
P132584N	GCCTTTCTTCGTTCATGGTTCGATATTCTGGTGTCCTAGGCGTAGAGGAACCACACCAATCCATCCCGAA	109253-109322		-	-	132653-132584		-	-
P132727N	CTCTTTGACAACATGAAAAAACCAAAAAAAGCTCTGCCCTCCCTCTCTATCTATCCAAGGGATGGAAGGG	109110-109179		-	-	132796-132727		-	-
P132869N	GCAGTGATGTATGCAGCTGAGGCATCCTAACAGACCGGTAGACTTGAACCTTGTTCCTACATGACCCGAT	108968-109037		-	-	132938-132869		-	-
P132999N	CGGTAGCACAGCCGAGACAGCGATGGGTTCTCTGCCCCTGCGGGGATGGAGCGACAGAAGTTTTGAGAAT	108838-108907		-	-	133068-132999		-	-
P133154N	AGAGGACCGGGAAGGACGCACCTCTGGTGTACCAGTTATCGTGCCCACGGTAAACGCTGGGTAGCCAAGT	108683-108752		-	-	133223-133154		-	-
P133289N	GGCTGTAGTATGTTCCAAGGGTTGGGCTGTTCGCCCATTAAAGCGGTACGTGAGCTGGGTTCAGAACGTC	108548-108617		-	-	133358-133289		-	-
P133431N	GCCTTAGTGATCCGACGGTGCCGAGTGGAAGGGCCGTCGCTCAACGGATAAAAGTTACTCTAGGGATAAC	108406-108475		-	-	133500-133431		-	-
P133578N	TAGACAGTTTCTATGGGGCGTAGGCCTCCCAAAAGGTAACGGAGGCGTGCAAAGGTTTCCTCGGGCCAGA	108259-108328		-	-	133647-133578		-	-
P133709N	CTGCGCAGCTTAGGTGGAAGGCGAAGAAGGCCCCCTTCGGGGGGGGCCCGAGCCATCAGTGAGATACCAC	108128-108197		-	-	133778-133709		-	-
P133839N	ACGATCTGGGCACTGTCTCGGAGAGAGGCTCGGTGAAATAGACATGTCTGTGAAGATGCGGACTACCTGC	107998-108067		-	-	133908-133839		-	-
P133989N	CCTGCCCAGTGCCGGAAGGTCAAGGAAGTTGGTGACCTGATGACAGGGGAGCCGGCGACCGAAGCCCCGG	107848-107917		-	-	134058-133989		-	-
P134139N	CTCTCTCTAAGGAACTCGGCAAAATAGCCCCGTAACTTCGGGAGAAGGGGTGCCTCCTCACAAAGGGGGT	107698-107767		-	-	134208-134139		-	-
P134276N	GAGTACCAGGCGCTACGGCGCTGAAGTAACCCATGCCATACTCCCAGGAAAAGCTCGAACGACCTTCAAC	107561-107630		-	-	134345-134276		-	-
P134401N	CTTGTTGGTCCCGAGGGACGGAGGAGGCTAGGTTAGCCGAAAGATGGTTATCGGTTCAAGGACGCAAGGT	107436-107505		-	-	134470-134401		-	-
P134555N	GTCGGCTTGAGTAACGCAAACATTGGTGAGAATCCAATGCCCCGAAAACCTAAGGGTTCCTCCGCAAGGT	107282-107351		-	-	134624-134555		-	-
P134693N	AGCGCTCTTGCGCCGAAGATGAACGGGGCTAAGCGATCTGCCGAAGCTGTGGGATGTAAAAATGCATCGG	107144-107213		-	-	134762-134693		-	-
P134825N	AAACAGCCCGGATCACCAGCTAAGGCCCCTAAATGACCGCTCAGTGATAAAGGAGGTAGGGGTGCAGAGA	107012-107081		-	-	134894-134825		-	-
P134970N	TCTAGGGGTAAAGCACTGTTTCGGTGCGGGCCGCGAGAGCGGTACCAAATCGAGGCAAACTCTGAATACT	106867-106936		-	-	135039-134970		-	-
P135108N	GTGAAACTAAGTGGAGGTCCGAACCGACTGATGTTGAAGAATCAGCGGATGAGTTGTGGTTAGGGGTGAA	106729-106798		-	-	135177-135108		-	-
P135256N	TGTTGAAGAATGAGCCGGCGACTCATAGGCAGTGGCTTGGTTAAGGGAACCCACCGGAGCCGTAGCGAAA	106581-106650		-	-	135325-135256		-	-
P135397N	AGGCTAAATACTCCTGGGTGACCGATAGTGAAGTAGTACCGTGAGGGAAGGGTGAAAAGAACCCCCATCG	106440-106509		-	-	135466-135397		-	-
P135530N	AGGCGAAGCAGTGGAGTGTTGCACCCTAGATGGCGAGAGTCCAGTAGCCGAAAGCATCACTAGCTTACGC	106309-106378		-	-	135599-135530		-	-
P135669N	AACCTGGCGAACTGAAACATCTTAGTAGCCAGAGGAAAAGAAAGCAAAAGCGATTCCCGTAGTAGCGGCG	106171-106240		-	-	135738-135669		-	-
P135812N	GTGGATACCTAGGCACCCAGAGACGAGGAAGGGCGTAGTAAGCGACGAAATGCTTCGGGGAGTTGCAAAT	106028-106097		-	-	135881-135812		-	-
P135949N	ACTCCATTTTTCCGATTCGGCAGTTCGATCTATGATTTATCATTCATGGACGTTGATAAGATCCTTCCAT	105891-105960		-	-	136018-135949		-	-
P136089N	GTTATTGTCTATCGTTGGCCTCTATGGTAGAATCAGTCGGGGGCCTGAGAGGCGGTGGTTTACCCTGTGG	105751-105820		-	-	136158-136089		-	-
P136233N	GGTTCTCCTGTAGCTGGATTCTCCGGAACCACAAGAATCCTTAGTTAGAATGGGATTCCAACTCAGTACC	105607-105676		-	-	136302-136233		-	-
P136365N	AAGTGGAACGCATTAGCTGTCCGCTCTCCGGTTGGGCAGTAAGGGTCGGAGAAGGGCAATCACTCATTCT	105475-105544		-	-	136434-136365		-	-
P136509N	TCAACCCTTTGAGCGAAATGCGGCAAAAGGAAGGAAAATCCATGGACCGACCCCATCGTCTCCACCCCGT	105331-105400		-	-	136578-136509		-	-
P136649N	GGGCAGTTGGTCAGATCTAGTATGGATCGTACATGGACGGTAGTTGGAGTCGGCGGCTCTCTTAGGGTTC	105192-105261		-	-	136718-136649		-	-
P136789N	GTCCAGGCGGTAATGATAGTATCTTGTACCTGAACCGGTGGCTCACTTTTTCTAAGTAATGGGGAAGAGG	105052-105121		-	-	136858-136789		-	-
P136930N	CGCCAAGGAAAAGAATAAAAGAATAGAAGAAGCATCTGACTCCTTCATGCAGGCCCCACTTGGCTCGGGG	104910-104980	I:70/71,MM:0/71,G:1/71	-	-	136999-136930		-	-
P137075N	AACGGAGAGTTGTATGCTGCGTTCGGGAAGGATGAATCGCTCCCGAAAAGGAATCTATTGATTCTCTCCC	104765-104834		-	-	137144-137075		-	-
P137209N	GATCTTAGAGTGTCTAGGGTTGGGCCAGGAGGGTTTCTTAACGCCTTCTTTTTTCTTCTCATCGGAGTTA	104631-104700		-	-	137278-137209		-	-
P137355N	CGAGCCTTTTTTTTTCATGCTTTTCCCGGAGGTCTGGAGAAAGCTGCAATCAATAGGATTTTCTTAATCC	104485-104554		-	-	137424-137355		-	-
P137491N	CAGCTATCTCTCGAGCACAGGTTTAGGTTCGGCCTCAATGGGAAAATAAAACGGAGCACCTAACAACGTA	104349-104418		-	-	137560-137491		-	-
P137632N	CAGGAGGATAGATGGGGCGATTCAGGTGAGATCCAATGTAGATCCAACTTTCTATTCACTCGTGGGATCC	104208-104277		-	-	137701-137632		-	-
P137768N	GGCTGTGAGGGCTCTCAGCCACATGGATAGTTCAATGTGCTCATCAGCGCCTGACCCTGAGATGTGGATC	104072-104141		-	-	137837-137768		-	-
P137918N	TCCCGTGTGGCGACATGGGGGCGAAAAAAGGAAAGAGAGGGATGGGGTTTCTCTCGCTTTTGGCATAGCG	103922-103991		-	-	137987-137918		-	-
P138057N	AGCGAGCTACGTCTGAGTTAAACTTGGAGATGGAAGTCTTCTTTCGTTTCTCGACGGTGAAGTAAGACTA	103783-103852		-	-	138126-138057		-	-
P138188N	CAGGGCTAGTGACTGGAGTGAAGTCGTAACAAGGTAGCCGTACTGGAAGGTGCGGCTGGATCACCTCCTT	103652-103721		-	-	138257-138188		-	-
P138329N	AAGCCGGAATCGCTAGTAATCGCCGGTCAGCCATACGGCGGTGAATTCGTTCCCGGGCCTTGTACACACC	103511-103580		-	-	138398-138329		-	-
P138478N	TGAGGATGACGTCAAGTCATCATGCCCCTTATGCCCTGGGCGACACACGTGCTACAATGGCCGGGACAAA	103362-103431		-	-	138547-138478		-	-
P138599N	TCGTCAGCTCGTGCCGTAAGGTGTTGGGTTAAGTCCCGCAACGAGCGCAACCCTCGTGTTTAGTTGCCAA	103241-103310		-	-	138668-138599		-	-
P138745N	GGAATTGACGGGGGCCCGCACAAGAGGTGGAGCATGTGGTTTAATTCGATGCAAAGCGAAGAACCTTACC	103095-103164	I:69/70,MM:1/70,G:0/70	-	-	138814-138745		-	-
P138889N	GGGGAGCGAATGGGATTAGATACCCCAGTAGTCCTAGCCGTAAACGATGGATACTAGGCGCTGTGCGTAT	102951-103020		-	-	138958-138889		-	-
P139023N	GAAACTACCAAGCTGGAGTACGGTAGGGGCAGAGGGAATTTCCGGTGGAGCGGTGAAATGCGTAGAGATC	102817-102886		-	-	139092-139023		-	-
P139166N	ATAAGCATCGGCTAACTCTGTGCCAGCAGCCGCGGTAATACAGAGGATGCAAGCGTTATCCGGAATGATT	102674-102743		-	-	139235-139166		-	-
P139307N	GCCCAGACTCCTACGGGAGGCAGCAGTGGGGAATTTTCCGCAATGGGCGAAAGCCTGACGGAGCAATGCC	102533-102602		-	-	139376-139307		-	-
P139439N	AGGAGCAAAAGGAGGAATCCGCCCGAGGAGGGGCTCGCGTCTGATTAGCTAGTTGGTGAGGCAATAGCTT	102401-102470		-	-	139508-139439		-	-
P139592N	TCCTGGCTCAGGATGAACGCTGGCGGCATGCTTAACACATGCAAGTCGGACGGGAAGTGGTGTTTCCAGT	102248-102317		-	-	139661-139592		-	-
P139737N	CTATATTTCTGGGAGCGAACTCCAGGCGAATATGAAGCGCATGGATACAAGTTATGCCTTGGAATGAAAG	102103-102172		-	-	139806-139737		-	-
P139868N	GGAAGTCATCAGTTCGAGCCTGATTATCCCTAAACCCAATGTGAGTTTTTCTATTTTGACTTGCTCCCCC	101972-102041		-	-	139937-139868		-	-
P140008N	AGGAAGGCCCAATTCCAAGTTGTTCAAGAATAGTGGCGTTGAGTTTCTCGACCCTTTGCCTTAGGATTAG	101832-101901		-	-	140077-140008		-	-
P140140N	GGAAAATCGTACGGTTTTATGAAACCGTGTGCTATGGCTCGAATCCGTAGTCAATCCTATTTACGATAGG	101700-101769		-	-	140209-140140		-	-
P140294N	GGCACAAGAAGAAGGGGTTGATCCATATCATCTTGACTGGGTTCTGATTTCTCTATTTTTTTAATAATAC	101546-101615		-	-	140363-140294		-	-
P140433N	TGACGAATCTTGTATGTGTTCCGAAGAAAAGTTGTTCATTTTTCGGGGTCTCGAAGGGGCGTGGAAACAC	101408-101477		-	-	140502-140433		-	-
P140570N	CACGGAGGTAAATCTTTGCCTGCTAGGCAAGAGGATAGCAAGTTACAAATTCTGTCGCGGTAGGACATGT	101271-101340		-	-	140639-140570		-	-
P140701N	AGGGGGCTCGGCGGGAAGAGGATTGTAACATGAGAGAAGCAAGGAGGTCAACCTCTTTCAAATATACAAC	101140-101209		-	-	140770-140701		-	-
P140858N	GCAACGGAACCGGGGAAAGTATACAGAAAAGACAGTTCTTTTCTATTCTATTAGTATTAGATTAGTATTA	100983-101052		-	-	140927-140858		-	-
P140991N	CTTCGAATAGGAATCCATTTTCTGAAAGATTCTGGCTTTCGTGCTTTGGTGGGTCTCCGAGATCCTTTCG	100850-100919		-	-	141060-140991		-	-
P141128N	GAATCAATAGAGAACCTTTTCTTCTGTATCTGTATGAATCGATATTATTACATTCCAATTCCTTCCCGAT	100713-100782		-	-	141197-141128		-	-
P141279N	GTCCCATAGGTTTGATCCTGTAGAATCTGACCCATTTTTTCATTGAGCGAAAGGTACGAAATAAATCAGA	100562-100631		-	-	141348-141279		-	-
P141414N	CGAAGAGTGACCGGGACCAATTCAGTCACGTTTTCATTCATTTGGAATCTGGGCTCTTCTACGTCATTTT	100427-100496		-	-	141483-141414		-	-
P141544N	GTCACCCTTACTGCCACTCGACAGAACCGTACGTGAGATTTTCACCTCATACGGCTCCTCGTTCAATTCT	100297-100366		-	-	141613-141544		-	-
P141651C	GGTATATAAGCAGTGATTTCAAATCCCGAGGTTAAGCGTACTCTGGCAACTTTACGTAAGGCAGAGTTTG	100190-100259		rps12	E	141720-141651		rps12	E
P141763C	GACAGCATCTAGGGTTCCTCGAACAATGTGATATCTCACACCGGGTAAATCCTTAACCCTTCCCCCTCTT	100078-100147		rps12	E	141832-141763		rps12	E
P141886N	GTTATTGGGTTAGCCATACACTTCACATGTTTCTAGCGATTCACATGGCATCATCAAATGATACAAGTCT	99955-100024		rps12	I	141955-141886		rps12	I
P142025N	GGACAAAGTCAAGGAAAACCTCTGAAATTATTTCAATATTGGACCTTGGACATATAATAGTTCCGAATCG	99816-99885		rps12	I	142094-142025		rps12	I
P142152N	TTTACATATCCATACGATTGAGTCCTTGGGTTTCCGAAATAGTGTAAAAAGAGGTGCTTCGAATCATTAC	99689-99758		rps12	I	142221-142152		rps12	I
P142292N	CGTACATACGACTTTCATCGAATACGGCTTTCCACAGAATTCTATATGTATCTATGAGATCGAGTATGGA	99549-99618		rps12	I	142361-142292		rps12	I
P142404C	AGTGAAGGCCCTCGGCCAGGATAGTGTCCTGCTGCACTCCACCGTTATTTTGGCTTTTTGACCCCATATT	99481-99506	I:26/26+nonspecific sequence adaptor	rps12	E	142429-142404	I:26/26+nonspecific sequence adaptor	rps12	E
P142514C	CCATGTTTCAGAATACGGTTAACCAACATGTTAACTAATCGATTACGATAAATTGGATCGGATTTTTCAA	99327-99396		rps7	E	142583-142514		rps7	E
P142639C	TTACTGCTATATCGGGAGTTACTCCACGTATTGCTTGACGTAAAACAGATAGTGGATTTGTTTCTGTCTT	99202-99271		rps7	E	142708-142639		rps7	E
P142756C	TTCGACCGGGACGTTTTCGGGATGCCCCTAATAACCAACGAATGGCAAGTGCTTTTCCTTGTGTGGATCC	99085-99154		rps7	E	142825-142756		rps7	E
P142840C	TATGAGTCTCTTCCTTTTTACGTATGGCATCGCCACTCCCTTTGGCAGCATCCACTAATTCGGAACTGAA	99001-99070		rps7	E	142909-142840		rps7	E
P142952N	CTATTGATTCTTTTCCGATCGAGATGTATGGATCCATGGGCCTATGTGTCTATATAGATCCTGTTCATGG	98889-98958		-	-	143021-142952		-	-
P143110N	ACCTTATTCCATGGTATTTACATGAGATTCCTCTTTCTTATTCTTAAGCAAGTCCCCGAGAGGGCTTGGC	98731-98800		-	-	143179-143110		-	-
P143376C	TCTTTTTGATCAGAGGTTGAATCGATCATCAGAAGAAGAATTAGGCCAAAAATTAGGATACATTCTGGGA	98465-98534		ndhB	E	143445-143376		ndhB	E
P143506C	GATTTCGTTGAAATTGTTCGTTTGGAAATTTCCCGAAAAGCTAATCATAGGTTCTTCTCTCCATCGGAAC	98335-98404		ndhB	E	143575-143506		ndhB	E
P143778C	CTTGCCCCACCCATGAGTAAATATTTCGTAGTAGCCTCATTAGACCGTACATCTTTCTTGGTATATCCAG	98063-98132		ndhB	E	143847-143778		ndhB	E
P143866C	GAGAAGACCATTTACTATTTCTTGAAGCTCGATCTCTCCCCCGGATGAACCATATAGCCAAGAGAAACCA	97975-98044		ndhB	E	143935-143866		ndhB	E
P144099N	TGTCTTGGTCCGAGTGGGGATAGTATTTCTCTTCTGCATGTCCATGAAGTTTTGAAAAATCCAAACATCT	97742-97811		ndhB	I	144168-144099		ndhB	I
P144257N	CTACATCGAGAATTCAAGTATTGTATACGTCATTAGTCCGATCCTTTGTAGGAACTACCCGTAATAACGA	97584-97653		ndhB	I	144326-144257		ndhB	I
P144393N	AGATTGAGAAATAGAACCATCTGATTTGATTCGTTCTCAATAGCCATGTGATGATCATCTTAGGGTGATC	97448-97517		ndhB	I	144462-144393		ndhB	I
P144539N	TCCTCGCGTATGTATAAGACCGAATCCATTCGATTTCTAAAAAGGATTACTAATCCTTAACTTTTCGAGG	97302-97371		ndhB	I	144608-144539		ndhB	I
P144671N	TCAGAGTCGAAAAGAGGATTCCTCACTTCTTTCTCTCATTCAAAACCGTGCATGAGACTTTCATCTCGCA	97170-97239		ndhB	I	144740-144671		ndhB	I
P144834C	AATGAGATTCCCCAATATCATGCTAAGAATAGCTAGGATTTCCAGAAGAAGATGCCATTCGTTTGATGAG	97007-97076		ndhB	E	144903-144834		ndhB	E
P144982C	GATTCATGGCGATATAGAAGAGCATATAAGTTATCATGCTTGCATATCCACCATTTGAGTCTCCAACAAT	96859-96928		ndhB	E	145051-144982		ndhB	E
P145223C	GAAACAACGCTCGTAAGTAGTCCTATTGAAACCAAGAAATATAGGCCTGCCTGCCATCCACACCAGAATA	96618-96687		ndhB	E	145292-145223		ndhB	E
P145352C	ACAATCATACTCAATTCGATGGAATTGTTTGATCTTAAAGGAGATCTTCTATAATTTCGCACGTGAGGGG	96489-96558		ndhB	E	145421-145352		ndhB	E
P145506N	GCGGAACAGATCTACTAATTCTTTGATTCCAGTTAGTAAGAGGGATCTTGAACTAAGAAATAGATTCTAG	96335-96404		-	-	145575-145506		-	-
P145657N	CGCTCGGATGACCCCTTCTCATAATTAGAATGTATATAACCTAGCCCTATTCCGGTCTGGCCCGGTATGG	96184-96253		-	-	145726-145657		-	-
P145782N	GAGATGAATAGGGTCCCAAATAACGAGAGATATGTAAAAAACAGGTCCGATTACACCTATTCCTAATCCT	96059-96128		-	-	145851-145782		-	-
P145935N	TGGAGTGTTAGAGTATTTCTATTGCTCGGTCATGTCATATAGGTCCGAGTCGGACATCCAATTGCTTCGA	95906-95975		-	-	146004-145935		-	-
P146084C	CTTGAAGAGGACTCGAACCTCCACGCTCTTTAGCACGAGATTTTGAGTCTCGCGTGTCTACCATTTCACC	95757-95826		tRNA-Leu_(CAA)	E	146153-146084		tRNA-Leu_(CAA)	E
P146182N	GCGGACTCCCATTCATTAGATAGAGAAGATCGCCAAGATTTCGTGATCCGCTGCCGAACTTATTCCTTCC	95659-95728		-	-	146251-146182		-	-
P146325N	CTAAAACGGACTATGTAATGTACTTTATCTGCTGGGTTACGGGTGGGCATTTTACCAGAGGTTTCTATTG	95516-95585		-	-	146394-146325		-	-
P146450N	GCCCTGAAAGGAGAAGGAAGGCTGGAATGCCAACAGGCCTCTATTATTGAATTCACCCGACCCGATAGTA	95391-95460		-	-	146519-146450		-	-
P146607N	CGACGGATCTTCTCCATTGAAAGATCCCCTATATGGATAATACACATTCCAGTTCAACGAGCCTAATTCT	95234-95303		-	-	146676-146607		-	-
P146743N	GAAAGATGTAAATCCATCGGAAAATCAAAAATACGCATGCCGAATGAAATGGTTGTTGCTATCTGTTACA	95098-95167	I:69/70,MM:1/70,G:0/70	-	-	146812-146743		-	-
P146881N	TACTACTGCTGAAACATGGAAGAATTGAAATCTTAGATCCATACATAATGTTTTGATGGTATGAACTGCC	94960-95029		-	-	146950-146881		-	-
P147016N	GGTTTCCCATTCCTTTAGCCGGAAAAATATGTGGCCATGGAAATAGGGATTAAGTGGAACAGAATTGACT	94827-94894	I:68/70,MM:0/70,G:2/70	-	-	147085-147016		-	-
P147155N	CCGAGAGTTATCAGTATTTATCAAATCTGTTCCTATCTAACGGAACACTATTGGATCAAATGACAAAGAC	94693-94757	I:65/65	-	-	147224-147155		-	-
P147303N	ACATCTCTAGAAAAACGCTGGTTTATCAATATCAAGAATACGCAAGAAAAGTACGTCGAATTGTTGATTC	94540-94609	I:69/70,MM:1/70,G:0/70	-	-	147372-147303		-	-
P147430N	GGATCCTGCAGATCCACTCTTTTTCCTATTCCAAGATCATCCTTTTGTCTCTGTGTTTTCACATCGAGAA	94407-94482	I:70/76,MM:0/76,G:6/76	-	-	147499-147430		-	-
P147580N	GTCATTTCGGGGCAAGCGGATCATTTATGATGAAGAGGATGAGCTTCAAGAGAATGATTCGGAGTTCTTG	94257-94326		-	-	147649-147580		-	-
P147722N	GGGAAGGAGTCCTCGACCCGCAACAGATAGAGGAGGATTTATTCAATCACATAGTTTGGGCTCCTAGAAT	94115-94184		-	-	147791-147722		-	-
P147859N	TCGATTTGATAATGATCGAGTGACATTGCTTCTTCGGCCCGAACCCAGGAATCCCTTAGATATGATACAA	93978-94047		-	-	147928-147859		-	-
P147997N	TTGGTCTCTATCCGGACCCGATGAAAAAAATGGGATCACTTCTTATGTACTCGTTGAGAATGATTCTCAT	93840-93909		-	-	148066-147997		-	-
P148131N	ATGAAGAAGAAATCATGTAACGAAGGGGGTTCTTATTTGTACAACTGGTACTTCGAACTTGAAACGAGCA	93706-93775		-	-	148200-148131		-	-
P148273N	TGCTCTTCATAGACAAACTTGGGATTTGCGATCCCAGGTAAGATCAGTTCAGGATCATGGGATCCTTTTC	93564-93633		-	-	148342-148273		-	-
P148430N	GGGGATTTCACTTGGAAAAGAAAATGTTCCATACTAATGGATTCGGTTCCATAACCATGGGTTCCAATGT	93407-93476		-	-	148499-148430		-	-
P148568N	TTGTTATTGCTTCGACCCATATTCCCCAAAAAGTGGATCCCGCTCTAATAGCTCCGAATAAATTGAATAC	93269-93338		-	-	148637-148568		-	-
P148692N	CCTTGCATAATATGGATTCCAAACATTCATGATCTGTATGTGAATAAGTCGAGTCACTTATACTTTGGTC	93145-93214		-	-	148761-148692		-	-
P148830N	GACGATATCGACCGTGACCTTGATATTGATACGGAGCTGGAGCTTCTAACTATGATGAATGCGCTAACTA	93007-93076		-	-	148899-148830		-	-
P148986N	GGACGATCCTATTTGGTCAAATACCTAGCGACAAACTCCTATCTTCCTTTCATTACAGTATTTCTGAACA	92851-92920		-	-	149055-148986		-	-
P149121N	GCTCATTATCAGACAATCACTCATTCACAAACCTCGTGTGGGGCTAATAGTTTTCATTTCCCATCTCATG	92716-92785		-	-	149190-149121		-	-
P149270N	GTGATCATTTATCAAAGAATGACTCTGGTTATCAAATGATTGAACAACCGGGAGTAATTTACTTACGATA	92567-92636		-	-	149339-149270		-	-
P149390N	TCCAATCCTGGGTCTGGAACAGTGATTCGATTGATGATAAAGAAAGAGAATTCTTGGTTCAGTTCTCCAC	92447-92516		-	-	149459-149390		-	-
P149536N	CAATCTCATCAATCTCATAAGTATCATACCAAATCCCATCAATCGAATCGCTTTTTCGAGAAATACGAGA	92301-92370		-	-	149605-149536		-	-
P149686N	TGAACGGAATTCTTTCTGGTTAAAGAATCTCTTTCTAGTTGCTCTGGAACAATTAGGAGATTCTCTAGAA	92151-92220		-	-	149755-149686		-	-
P149820N	CTCGTTCGTACACATCTTCTCTTTGTTTCTCGAGCCTATAGTGAGTTACAGACAGAGTTCGAAAAGGTCA	92017-92086		-	-	149889-149820		-	-
P149952N	CCTAATCTTCTTCTGTCCGAAGAAATGATTCATCGAAATAATGAGTCACCATCGATATCGACACATCTGA	91885-91954		-	-	150021-149952		-	-
P150107N	TTTCAGACCTATTGCCGATACTAAGTAGCAGCCCAAAATTTGTATCCATTTTTGATGATATTATGCATCG	91730-91799		-	-	150176-150107		-	-
P150247N	GAAAGGGCAGATGTATAGAACCTTTCAACGAGATAGTGCTTTTTCAACTCTCTCAAAATGGAATCTATTC	91590-91659		-	-	150316-150247		-	-
P150383N	ATTCAGAGGGGAAGAACTTGCATCAGTATCTCAATTTCAATTCAAACATGGGTTTGATTCACACTCCATG	91454-91523		-	-	150452-150383		-	-
P150517N	AATTCGATCCAATCCATTCGTTCGTCGAGCTATTTACTCGATCGCAGACATTTCTGTAACACCTCTAACA	91320-91389		-	-	150586-150517		-	-
P150666N	TCTTTGTGCGGCGGTAAAAAAAAACATGCTTTTTTGGAGAGAGATACTATTTCACCAATCGAGTCACAGG	91171-91240		-	-	150735-150666		-	-
P150797N	ATCACTTCTGCTTCTATTGTAACAAAAGATTCCCTTTTTATGTGGATTATGTGGAAAAGGCCCGTATCAA	91040-91109		-	-	150866-150797		-	-
P150940N	ATCCTTTGATAACACGGATTCCTATTTCTCAATGATATCCCACGATCAAGACAATTGGCTAAATCCCGTG	90897-90966		-	-	151009-150940		-	-
P151085N	AATTGAAACCCTTCTTATTGGATGATCATTATACTTCCCAAAAATCGAAATTCTTGATCAATGGAGGAAC	90752-90821		-	-	151154-151085		-	-
P151215N	TTCTTTGTGAGTTTCGGGAATATCCCCATTCATAGGTCCGAGATCCACATCTATGAATTGAAAGGTCCGA	90622-90691		-	-	151284-151215		-	-
P151365N	TTCGATCGATTACGTATTAATCAATATTCGATTGATTGGTCTGAGGTTATCGATAAAAAAGATTGGTCTA	90472-90541		-	-	151434-151365		-	-
P151495N	GATTTCTCGAACCGAGAGATCCATGAATCGGGATCCTAATGCATATAGATACAAATGGTCCAATGGGAGC	90342-90411		-	-	151564-151495		-	-
P151642N	ATCCGATCGCGACTTGGAATATGGAATTCAAAGGGATCAAATAGGAAATGATACTCTGAATCATAGAACT	90195-90264		-	-	151711-151642		-	-
P151770N	ATAGTGGTATTTGCTAGCAACAACATAATGGAGGCAGTCAATCAATATAGATTGATCCGAAATCTGATTC	90067-90136		-	-	151839-151770		-	-
P151920N	GTATTCAACTCCAGGGATGAATCGAAAAAGAAATATTTATTGGTTCTACCTCCTATTTTTTATGAAGAGA	89917-89986		-	-	151989-151920		-	-
P152057N	TTGAATCAGAAGAGAGATTTCAAGAAATGGCAGATCTATTCACTCTATCAATAACCGAGCCGGATCTGGT	89780-89849		-	-	152126-152057		-	-
P152205N	TCAGATCCGGGATGTGATATGGTTCCGAAGGATGAACTGGATATGGACAGTTCCAATAAGATTTCATTCT	89632-89701		-	-	152274-152205		-	-
P152350N	GAGGTCCACTAGAGATCAGAAATTGTTGAAGAAAGAACAAGATGTTTCTTTTGTCCCTTCCAGGCGATCG	89487-89556		-	-	152419-152350		-	-
P152475N	CAAAAAGAGATTCAACAACCGCTTCCGGAAGAAATCGAAGAATTTCTCGGGAATCCTACAAGATCCATTC	89362-89431		-	-	152544-152475		-	-
P152621N	ATAGGTTGATTGTTTTGCTCCTGTATCTTCCAACTAGTTTCGTTCAAGTAACGGATTCTAGCCAATTGAA	89216-89285		-	-	152690-152621		-	-
P152767N	AGCGGTCGTCCTTATATATCGTATTAACAATCGAAAGATGGTCGAAAGAAAAAATCTCTATTTGACAGGG	89070-89139		-	-	152836-152767		-	-
P152891N	TCCATCAAGAACGTTTTATAAAACTCTTAGACTCCCGAATTTGGAGTATCCTACTTTCACGCAATTCACA	88946-89015		-	-	152960-152891		-	-
P153043N	GGTAAATCAATGCAATTTAGGAGGACTCAATTCAGTGAAAGGGCAGCAATTCAAATTATGGATTTTAGAA	88794-88863		-	-	153112-153043		-	-
P153174C	CATCCAGTAGGAATTGAACCTACGAATTCGCCAATTATGAGTTGGGCGCTTTAACCATTCAGCCATGGAT	88663-88732		tRNA-Ile_(CAU)	E	153243-153174		tRNA-Ile_(CAU)	E
P153246N	ATGTATGGATGATGAGATTCCATCGATACAGAGCCAATTCCAATAGACTTATTGGAGGGTCCCATTGGCG	88591-88660		-	-	153315-153246		-	-
P153425C	ATCCTGATTCGACATTAGAAGTATATTGATTTTTCCCCAATAACCGAATACTTTTGTCTGTAAATACTGC	88412-88481		rpl23	E	153494-153425		rpl23	E
P153517C	TCTACCCTTTCCCGGGAGTCGATGACTATTCATAGCTATTACCTTGACACCAAAGAAGAGTTCGACCCAA	88320-88389		rpl23	E	153586-153517		rpl23	E
P153604C	TCTAAGAGGTGGAATAGAATAACCCGGTTGAAGCGTAATGATCATACGTCTGTAATGCATTGTATGTCCC	88233-88302		rpl23	E	153673-153604		rpl23	E
P153710C	TGGATTTTACTTGGCTGTCTACGGCTCCATTGCGTGTGCTCGGGGTAGAAGTTTTGTATAAATGTATCGC	88127-88196	I:69/70,MM:1/70,G:0/70	rpl2	E	153779-153710		rpl2	E
P153804C	TGACCTCCCCCTCTATGCCCTGCGGTAATGATTCCTCTGGCATTACGACCTTTACCACAACGATGCTGTC	88033-88102		rpl2	E	153873-153804		rpl2	E
P153924C	TCCCCATAGTGTATGAGACAAATGTATGCATTTCGATTAGGGTCGTATTCTATGGTTACGATTCTACCAT	87913-87982		rpl2	E	153993-153924		rpl2	E
P154027C	CAAAGGTAGGGCATTTCCCATTTTTATAGGAACTTCTGTACCAGAAACAATGGTATCTCCAATTATAGCC	87810-87879		rpl2	E	154096-154027		rpl2	E
P154128N	CTGTGGAGGTACTCAAATTGGATCAGTGATCGATTTCTAGGTTTCGTCGTAAACCTAATTGGTTACTTCC	87709-87778		rpl2	I	154197-154128		rpl2	I
P154253N	CGGTGCTTGAAACAATTTAGTCTTCTCCATATTACTATATCTCTAGAGTCAATAATTTTATATGAGGAAC	87584-87653		rpl2	I	154322-154253		rpl2	I
P154400N	ACGGGTAACGTAGGAGACATCTCTATTTTTCCCCTCGGGAATCCTTAGAATTACCACTGCTTAGCTTTCA	87437-87506		rpl2	I	154469-154400		rpl2	I
P154546N	GATATATAGGAATCCAAATCTGCCGAATCACTCATGTTATGATCTTCTACATCCTAGGTCTTCCCGTTCC	87291-87360		rpl2	I	154615-154546		rpl2	I
P154693N	TTGAAGTAGATTCTTCTTTTTGATCAATCAAAACCCCTTCCCAAACTGTACAAGCTTCTTCCAAAGCATA	87144-87213		rpl2	I	154762-154693		rpl2	I
P154763C	CTAGCTAATTGTCCCCCCTTCCCAAGTGTGATTTCTATGTTATGTATGGCCGTGCCTAAGGGCATATCGG	87074-87143		rpl2	E	154832-154763		rpl2	E
P154896C	TACCCCAGCATTCCCCACTTGTCCGACTGTTGCTGAGCAATTTTTGGATATCAAACGGACCTCCCCAGAA	86941-87010		rpl2	E	154965-154896		rpl2	E
P154987C	GATGGTCTACAGGGTTCATAACTACTCCTCTTACTACAGGACGCTTACCTAGCCAACATTTAGATCCGGC	86850-86919		rpl2	E	155056-154987		rpl2	E
P155115C	GCGACGAAGAATCAAATTATCACTATATTTATTCCTTTTTCTACTTCTTCTTCCAAGTGCAGGATAACCC	86722-86791		rpl2	E	155184-155115		rpl2	E
P155197N	GACCCCGAATGAGTTACCTCCTATTTTTTTTTTTTTTGTAAAGACGAAGAAACAAATTAGATTTTCTCTC	86653-86709	I:57/57+nonspecific sequence adaptor	-	-	155253-155197	I:57/57+nonspecific sequence adaptor	-	-
